# Supplementary material for: Characterization of neuroendocrine regulation- and metabolism-associated molecular features and prognostic indicators with aid to clinical chemotherapy and immunotherapy of patients with pancreatic cancer
Source: Front Endocrinol (Lausanne). 2023 Jan 20;13:1078424. doi: 10.3389/fendo.2022.1078424 (PMC9895410; doi:10.3389/fendo.2022.1078424)
Supplement: Supplementary Table 1 — 5552 differentially expressed genes between pancreatic tumour and normal tissues were identified by TCGA and GTEx databases, and 1173 neuroendocrine regulation-related genes and 1131 metabolism-related genes were obtained in the GeneCards platform. [file Table_1.xlsx]

## Sheet: Differentially expressed genes
MT-TP
TOMM6
EEF1G
POLR2F
U2AF1
XBP1
GTF2IP1
NPIPA9
C11orf52
TRAPPC5
ARL6IP4
RPL41P1
RGPD6
ZNF410
NACA
ANKHD1
RPL41P5
TEN1
NPIPB5
FAM156A
C17orf49
EIF3CL
MATR3
OVCA2
DDX47
U2AF1L5
EIF3C
NDST2
RN7SL1
LIMD1-AS1
MEMO1
GUSBP11
GOLGA2P7
SERF1B
EIF4A1
TREX1
NPIPB4
CBWD5
NPIPA1
TTN-AS1
CBWD3
SLX1A
RPL23AP42
NPIPB12
SNX15
ANKHD1-EIF4EBP3
PLSCR3
RPL32P29
PTRH1
SARNP
GOLGA6L5P
POLR2J3
SPSB3
TOP3B
WDR73
CMC4
NPIPB3
MIR621
GTF2H2C
PIK3R2
ATRIP
ACAD11
GPS2
OGFOD2
ALG9
AGAP5
LINC01001
RBM34
RPL17
PKD1P4
CBWD1
NPIPA7
ISY1-RAB43
RBM4
CIDEB
RNASEK
GTF2IRD2B
MTCP1
INO80B-WBP1
AARSD1
SCLY
HCG25
RTEL1
STAG3L3
ZNF23
GOLGA8N
SNHG14
HERC2P9
C1QTNF5
SPNS1
CBWD2
STAG3L5P-PVRIG2P-PILRB
ARPIN-AP3S2
RPL12P16
UBE2V1
GTF2IRD2
GET4
CHMP4A
TTC4
ADIRF
SEC16B
MTMR3
C18orf32
NOMO2
STRADA
C2orf92
ZNRF3
JMJD7
BOLA2B
CBS
CCZ1B
LINC00869
CYB5D1
CTRL
NOMO3
PCBP1-AS1
DNLZ
SLX1A-SULT1A3
PKD1P6-NPIPP1
TUT4
DIABLO
ZSCAN32
MIA2
MRPS31P5
SCAND2P
NUTM2B-AS1
RNA5-8SN2
ABHD16A
MRPL53
RNA5-8SN3
RNA5-8SN1
TXNDC5
NSUN5P2
NBPF8
KPNA2P3
TTC7B
VASH1-AS1
PLA2G4B
FRMD4A
CHKB
NBPF9
RPL21P16
CCZ1
KREMEN1
SDR39U1
SMG1P5
FAM156B
NOTCH2NLA
PSMD9
COMMD3-BMI1
MISP
ASB3
CCDC180
PYURF
EEF1D
RPL36A
IFI30
GARS1-DT
ZNF280D
PSMA2
CMC1
RASA4
DTWD1
HNRNPUL2-BSCL2
WDR5B-DT
PKD1P6
5_8S_rRNA
STIMATE
AGAP4
SARM1
RPL22P1
SEMA6A-AS1
PLIN5
MUC20-OT1
CMC2
GPR89A
NBPF10
AQP12B
ARL17A
GSTM2
ZFHX2-AS1
COX20
BOLA2
PRPF40B
RPS29
CERS6-AS1
MRPL38
GOLGA8B
KLC1
TTC28-AS1
ILK
GUSBP14
CAMK2N1
LINC01145
PSMC1
GCSHP5
USP15
WASH6P
DNAH14
NAIP
RIC3
CYB5A
IPO4
BBS1
GTF2H4
NBPF14
ADO
FAM226B
CAPN3
HNRNPCP2
GOLGA6L4
ZC3H14
NHEJ1
ZBTB9
SMG1P1
H3-3A
NPHP3
ARF6
ECHDC2
ANKRD36B
CPT1B
RASA4B
PSMA6
ZNF493
FAM204A
AFG3L1P
CDK11A
RGPD5
EDRF1
NDUFA6-DT
BRSK2
GPR89B
HTD2
NBPF19
CEP43
BEGAIN
ZNF337
ACADL
EDRF1-DT
BRF1
MTERF4
FABP5P7
WDR27
RABIF
GIT2
RNPC3
ANKRD36
MYEF2
CNBD2
RAP1B
HAUS7
FUNDC2
PI4KAP2
UPK3BL1
COA1
CBWD6
SOX9-AS1
VDAC1P8
GLS2
FAHD2A
MKNK1
GSS
SLC2A11
PKD1P3
DNAJC25-GNG10
PRORP
MTG1
TTLL3
NPEPPSP1
HEMK1
FNBP4
MAGED4B
NDUFA7
SH3KBP1
SULT1A3
RABGEF1
JMJD7-PLA2G4B
MPPE1
BCKDHA
ELF4
HYI
LUC7L2
SLX1B-SULT1A4
PMS2P6
SMIM11B
POLI
SLC46A1
BAG5
SETD6
RAP2B
EFNB2
CLK3
BPTFP1
DNAJB6P1
FARP1
GATD3B
LINC01106
P4HB
ZNF333
SARS2
DPH1
SMN1
KRTCAP2
ERVK3-1
CCNK
ACAD8
ZFPL1
HERC2P3
LAT
FAM95B1
AQP12A
NPIPB14P
CHKB-CPT1B
PNMA1
CDK3
CHFR
SPCS2P4
RALGAPA1
STX6
SMAD2
DNAAF10
DTNA
METTL22
RBM28
NDUFV2
PIK3C3
ARHGDIG
APEX2
SLC7A6OS
TICAM2
SLC31A2
SLC38A9
ADHFE1
UBQLN2
FLRT2
PSMD6
GMDS-DT
GPKOW
PHC1
MRPS24
ARHGAP8
MICOS10
TOMM5
FAM133B
XPC-AS1
TM9SF1
RPL13AP25
ST7L
PILRB
MSTO1
NBDY
TUBE1
PCSK7
WBP1
SREK1
ABCA5
TSPOAP1
MBL1P
CLK4
COQ6
FAM219B
CRYZL2P-SEC16B
RN7SL186P
WASH2P
BBIP1
FAM47E-STBD1
PMS2P1
RNF19B
RGPD8
BLOC1S5-TXNDC5
RYBP
ANAPC5
PSMG4
MTPN
C15orf40
CELP
ZBTB7A
DDX39B
VPS18
NCBP3
MARCKSL1
GABARAP
TM2D3
MMP25-AS1
MAP4K3-DT
LY6G5B
RPS15A
ABRAXAS2
BSCL2
PDXP
SRXN1
PPP1R14BP3
LINC01829
RPL41P2
HMGN2P5
APOL1
KSR1
TPT1-AS1
RPS28P4
SYAP1
KDM4C
AS3MT
KCNMB3
MST1L
RPL39
SPTLC2
B4GALT5
SRP19
ANAPC1P2
GOLGA6L9
SYNE1
FMC1-LUC7L2
LINC02887
LRCH4
MAN2C1
WASH9P
GOLGA8R
ZACN
SLC27A5
NRG4
IKBKG
ZNFX1
SDHC
ITIH4
GTF2I
UBE2T
LINC01123
CCDC117
RABL2B
FAM214A
FBXO9
MTX1P1
ARPC4-TTLL3
FAM20B
GTF2H2
WHAMMP3
ARIH1
SKAP2
SLC35F6
THOC1
PIGL
RABL2A
CDRT4
RNF31
TMEM138
DCHS1-AS1
PIGP
RN7SL386P
NAGA
GPR146
CNKSR3
MRNIP
THUMPD3-AS1
PPP3CA
DRG2
NPEPL1
CORO2A
ITGA2
RALA
BTF3L4P2
NBPF26
C22orf39
CAMTA1
N4BP2L2
MST1
TNFRSF21
UBA5
DERL2
MAPKAPK5
KLHDC2
MIR635
TRHDE-AS1
NUTM2D
SGCB
MAN2A2
PHYKPL
NUDT4P2
AHR
PMM2
VDR
RAB22A
NEAT1
STAG3L1
MON2
ALKBH6
CELF6
NPHS1
RPS27L
EIF3F
ANP32E
BORCS8-MEF2B
EFCAB2
RILPL2
CKS2
GPR137B
VIPR2
DYRK4
ENOSF1
CCPG1
TUBA8
NPIPB2
NUDT4B
SECISBP2
HNRNPH1
TAF10
TRIM14
EMB
HINFP
IRF9
S100A6
SMG1P3
UBR4
MRPS18C
GDPD5
TMED3
DCAF8
LYRM9
INTS6
ENDOD1
CERS4
B3GNT3
SMS
LRRC28
SERPINA3
GOSR2
SNHG16
TMEM134
OSTF1
PAN2
RNASE4
HMBOX1
MCM3AP-AS1
POLR3E
NBPF11
IL13RA1
NPIPA3
NAGK
RPS3AP6
PPT2-EGFL8
ANKRD53
HDAC10
RBPJL
MRRF
CCDC32
SNX12
TEPSIN
INTS6-AS1
NUTM2A-AS1
STAG3L5P
RP2
NSUN5P1
LINC00893
ANKRD42-DT
WDFY2
ING5
RWDD3
NDUFA11
STK19
NPIPB13
IFRD1
CEMP1
ZNF596
HOMER2
RBM5
A1BG
STIMATE-MUSTN1
LINC01624
RPL37A
L3HYPDH
UQCRB
BMS1P2
AZI2
TSPAN1
MICAL3
KLHDC4
GTF2IP4
MEG3
TXNL1
DGCR6
UPF3A
SPEF2
ATP9B
WASH7P
ZNF75A
METTL3
ITFG2
NDUFA10
PSMC1P1
CFAP44
ZNF7
ATM
WASH3P
ACTR3C
CRYZL1
TBCD
BPNT1
GTF2H2B
SLC25A45
MTO1
TIMM21
PDXDC2P-NPIPB14P
UBE2Q2P1
GIMAP5
ELK3
BMPR2
CSTF2
PTBP3
CDR2L
TPTEP2
RPL14
PCBP2
FAM47E
SFN
SOWAHC
SERTAD1
LGALS3BP
NUDT6
YWHAG
REEP3
COMMD3
INO80B
FAM157C
PI4K2A
GNAQ
NDUFA9
MARVELD1
CEP95
ANKRD23
TRMU
SKP1
TTC17
CCDC189
MRPL46
YAF2
ZNF224
ATXN3
POLR1D
ZDHHC20
AOPEP
ZNF585A
DPH7
MRPL14
EFNB1
CLCN7
LTO1
NDUFAF5
LIX1L
SLC9A6
RNASEH2B
SEPTIN7P14
WDR13
ACAA1
TPD52L1
TMEM218
ENY2
PLGLB1
SPX
EGFL8
EIF4E
APOL6
CCDC57
NRBF2
HNRNPA0
COBLL1
DMD
TMEM52
DBNDD2
AKT2
NKTR
RNU6-516P
NQO2
CIBAR1
LRRC37A2
ZNF706
OPN1SW
NEIL1
RAP2A
CTC-338M12.4
PDCD4
CYP2E1
LAMB3
MIR570
SEPTIN7P2
RPAP2
FUCA1
HYPK
CARD8
CHMP4B
FBXO25
TAMM41
MPV17
DEXI
DMKN
RLIM
POMP
BCS1L
LAMC2
PTCD3
PPIP5K2
STK25
PARP6
B3GALT4
ANAPC15
PLA2G6
TBC1D3B
NEDD4L
NAA16
CHIC2
GOLGA2P5
ERICH1
CTTNBP2NL
PGRMC1
CXXC1
PIGF
NTPCR
ZNF717
PLEKHH1
HSF4
AP1G2-AS1
ELP2
BCL10
GRB10
TP53RK
MRPS11
CENPT
LYRM4
ABCC6
DMTF1
RPL26
SIX5
KPNA3
ICE2
SPRED1
MAILR
BUB1B-PAK6
ZNF814
LINC01409
INTS10
PAK2
TXNL4A
RPP21
PNPLA7
SPRY4
MDP1
SDC1
MCM6
MTHFD2L
ABCB6
PAAF1
E2F3
C11orf98
PFN1P2
TCHP
DPYSL3
STK38
CASP3
MRPS33
RPL31
TPX2
NDUFS7
SMARCE1
NDUFAF6
ADAMTS17
ARMCX6
PTMAP4
DNAJC24
RPL18A
ZSWIM8
FAM221A
RPAIN
MIR4292
NACC1
GNA15
H4C9
RALB
RPL37
SFT2D2
ZNF558
MYO19
SERTAD3
PAM16
HLA-H
CARD11
TRIM50
SRSF10
PKD1P1
TWSG1
B3GNT9
ZNHIT3
ABHD13
YWHAB
RPL27A
SGPP2
ZSWIM1
WBP1L
SCCPDH
PRDM5
PHKA2
ANKAR
CWC22
CFAP91
PDHA1
U2AF1L4
HSD17B4
MB21D2
ZNF326
SNRPEP4
COL5A2
CSAD
ACSM3
TIMM23
CNOT1
SH3YL1
F2R
LRMDA
MRPL22
INTS11
KPNA4
B3GALNT2
TBCAP1
NBPF15
CCDC159
IFT20
HRH1
MSH5
RRP7BP
GVQW3
COQ8A
LTC4S
ANAPC4
POLE
UBTD2
PTBP2
TRIM52
ADPRS
PACS2
CARS2
BATF
APBB3
HMCES
SPSB4
TOMM34
FKBP11
REPS1
RIOX2
RPS7
SATB1
EGF
USP8
POP4
FXYD2
TMEM266
TPST2
HERC2
CCDC71
ZBTB45P2
COQ10A
PNLIPRP1
TATDN1
MGAT2
PURB
C5orf15
PABPC4
AFAP1
RTRAF
PPIE
NADSYN1
COX10-AS1
SAMD9
UNC5B
EIF3L
ZNF629
RBBP9
FBXL8
ARHGEF4
COG8
ERVE-1
PDCD2
TRAPPC12
ATP6AP2
INAFM2
CNPY2
MEIS1
PERP
CAMSAP2
DCLRE1B
AP1G2
MIR647
ITGAE
CTHRC1
ANAPC1
ZMYM6
TSEN2
RPS10
RCC2
CBFA2T3
PKD1
NME1-NME2
SLC25A27
C6orf47
ZNF703
ACAT1
RBM5-AS1
LINC01128
FEM1B
DDT
PNISR
RNF212
CEP63
PLEKHG1
RCOR3
GJB3
EIF3M
SMIM7
GCSH
ICMT
PANX1
SPG7
USP34
STK33
SORBS2
CMTM6
PRMT7
PPAN
DESI2
KCTD5
RPL34
STARD5
GNAI3
RPL7P1
MTA1
TBC1D2
INTS8
ANKRD20A5P
ANO1
ZNF839
SNORD6
SNAPC1
CCDC66
RPS23
RPL13AP20
NAA10
C9orf64
CEP83
MRPS35
RPL41
STAG3
NBPF1
OGG1
HDAC6
ZNF433-AS1
ACTR2
FDX2
ARHGEF18
WDR61
TTYH1
AHSA2P
PDCL
NQO1
MCOLN3
PYGB
EIF2B4
BLOC1S4
UBE2F
TRIM73
ZNF451
CYB561A3
TMEM120B
ERVK13-1
NPIPP1
FAM227B
METTL17
NIT2
ZNF577
EFNA5
SLC2A14
BIK
TWF2
FNTA
SMU1
ZCCHC8
POSTN
VKORC1L1
CTC1
ARL8A
HERC1
APOBEC3C
ADAT2
ZNF384
SIDT2
CEACAM6
TAF1D
MT-TY
RABGGTB
ZNF26
AGAP6
SRSF11
RCHY1
FAM13A
EPB41L4A-AS1
RFESD
FAN1
SVIL-AS1
CNOT6
RAB8B
IGFN1
ZNF37BP
DPH6
RBM14-RBM4
UHMK1
RPL38
PPHLN1
ASPSCR1
RAB24
SLC22A5
SLC24A3
SHPK
LINC01237
MFSD14B
SPCS2
C19orf33
ASF1B
IGFBP3
WASL
LMNB2
CCDC149
MIR3685
CBR3-AS1
STK36
SPAST
ALG13
RNF26
WDR91
TOR4A
KDM2B
HOOK2
HMGN4
RAD51C
ZNF638
DENND10
GRASLND
ZSCAN2
SLC6A6
DMRTC1B
ACVR1
SNORD104
GOLGA8A
ISLR
SRRM2
EMC6
DAAM2-AS1
CHMP1B
WDR59
ATXN2
HLA-DRB1
CYHR1
OLFML2B
RPL13
MAPRE1
LRCH1
ACSF3
RNF130
ZNF76
HBS1L
DPYSL2
TTYH3
ECE2
DEPTOR
PTTG1IP
TMPRSS4
RBIS
BAIAP2-DT
RGS10
OBSCN
LRRC24
RBM39
HEXA
HDAC2
FBRSL1
SELPLG
SPTSSA
HM13
ALDH1L1
SAP30BP
CSTB
C12orf76
TRIM3
CLASRP
SUGT1
PLPP5
SUPT20H
ZNF775
ENO3
PBDC1
YTHDF1
RPL15
ZNF181
BTBD10
GRAMD1C
SMG1P4
PCM1
RBM17
CDYL
ZNF98
MRGBP
OR2A1-AS1
GSTZ1
ACADVL
GNA13
AMY2B
ZSCAN5A
NDUFA13
WNK2
ARL4C
FAR2P2
PCNX4
ABCC6P1
FOXQ1
SLC16A1
LMNB1
FAM193B
ICAM3
DMXL2
NXT1
CCDC110
LINC01881
BGN
OBSL1
HCG18
MREG
HTRA3
KCNN4
BNIP3
PEA15
TKFC
DST
MCUB
EHMT1
MRPL47
GUSBP1
DPH3
KIF11
KLF16
GON4L
RPL23
UBE2C
RNF215
OSGIN2
EGLN2
FAM153B
MARK3
P2RX1
CENPW
HARS1
TICAM1
FAHD2B
DNAJB6
RNF220
FAAP20
ALAS1
SLC25A3
ACBD6
THBS2
CCDC14
CDC5L
PTPMT1
OSBPL11
SLC35E2A
CCL14
METAP1D
COL3A1
DPP10
EDIL3
LINC01238
CHN2
ZNF207
ACTR3B
COQ10B
HLA-DRB6
CXCL16
WDR19
PASK
GPR153
TTC21A
NSMCE4A
CEP164
NPM1P7
PTPN1
EHD3
TFPT
MTHFS
LETMD1
RNF214
ALB
DYRK2
STXBP2
DNAJC7
PFKP
L3MBTL1
KASH5
S100A16
MPI
SULT1A4
BMS1P1
FXYD1
PABPC1L
COL1A1
LINC00663
NT5E
LINC02193
RAB3IP
HDDC2
HK1
HNRNPA1P7
ATPAF2
AOC1
VAMP3
LSM12
KRR1
TMEM161B-DT
ERCC5
TTLL7
LARP1B
TRIOBP
PRXL2B
NR2C1
FSCN1
PIGH
CAVIN1
TOP2A
RND3
BAZ2B
CALCOCO1
MYOF
ARMT1
FGF12
PPP2R2D
FAM86B1
LPCAT3
PDPK1
LPAR5
EP400P1
MORN1
ORMDL1
MTA3
FADS3
EDNRA
TIMP3
RTP4
BPHL
PHF13
CDC42EP2
FNDC10
RALBP1
SLX1B
PPP3CB-AS1
RPL10
BHLHA15
KLF3-AS1
TPGS2
WDR90
SPCS1
FAM106A
PRDM16-DT
GPRC5A
CTSE
EIF2D
FBXW7
HLA-A
GORASP1
ZNF354B
PRPSAP1
PLIN3
ACSL5
ARMCX4
GGNBP2
TSC2
MTERF2
TMTC3
RPL17-C18orf32
TMEM45B
ZDHHC5
TMEM258
SFXN2
TMED11P
FBXO28
ALKAL2
TMEM147-AS1
SEC11C
EPC1
ZMPSTE24
USP3
COA8
SENP3
MMAB
PHF20L1
H3P6
HOXB7
DALRD3
TRMT10C
RSRC2
RPUSD3
EPN1
DSTNP2
IMPA2
CDK5RAP3
LUC7L
CYP51A1
PDE4DIP
CEP55
ATF7IP2
STRADB
SDHAP1
BLOC1S3
TBC1D30
PFDN2
HENMT1
NRAS
TVP23C-CDRT4
STX16-NPEPL1
QTRT1
MDK
EOLA1
TRPV6
SULF2
MRPS10
GANC
MZT1
IRF1-AS1
NOMO1
PRRG4
RXYLT1
TMEM150A
FZD7
ZMAT2
DEF8
HGS
MSLN
KRT19
KANSL1
FAM184A
PAQR8
FBXO34
IL2RG
RSKR
NOL12
TRIM41
PDK2
SERPINI2
DUS1L
P2RX4
TSTD2
SF3B4
SLC39A5
PSMC6
NME2
CDS1
STS
SCAPER
RAB14
PDZD11
MED17
TOP1
CDCA4
MOB1A
PRELID3B
GATB
C1GALT1C1
RTEL1-TNFRSF6B
SERINC3
RPS26P19
LMO3
SNORD3A
KPNA2
CPA4
GRB14
CTSK
UTP3
HMGN2P17
YBX3
COL5A1
MDN1
ERG28
PSMA3-AS1
UHRF2
SFI1
RIPK2-DT
RNY4P10
TVP23C
HSPB1P1
BOLA2-SMG1P6
SLC43A1
FBXW12
LSM5
RPS3A
ZNF655
HPN
FAM153CP
SYTL1
AXL
CUL3
SHISA2
RAB31
MAML2
C11orf1
ZNF780A
POM121
IDH3A
ANTXR1
CCDC18-AS1
LTBP1
GALT
CDCA8
PJA1
GM2A
IFIT5
LSP1P4
DHRS12
CYP2R1
MMP28
FERMT1
NSDHL
SH3RF1
VASP
PCF11
MCM3
TJAP1
MMP11
RPL23AP82
HK2
ABCD4
GAS5
AMT
DNTTIP1
FUNDC1
INHBA
HMGN1P37
TBRG1
ITSN2
LUZP1
PLAU
FBXO3
GSTO2
NFS1
ARL2BP
FHIP2B
BRD9
ACBD3
CKAP2
BOLA3
CDC20
INPP5J
MUC13
IGFLR1
AFDN
ZNF431
LMF1
MAP1A
GUSBP9
DNAJC17
VSIG2
WDR74
SLC37A3
CDH23
SYT15
IZUMO4
HMGA1
KIF4A
DIP2A
MKI67
ELK1
BST2
CCDC85C
NMRK1
HCCS
SEM1
CEACAM1
LINC02609
MPRIP
C8orf34-AS1
SNORD14A
MYADM
DUXAP9
FAM76B
PTAFR
KLK1
TNRC6A
PRR13P5
SARDH
RRAS
RWDD1
LAMP5
CHCHD5
ASPHD2
TRMT9B
KIAA0232
SULT1A1
WDR12
AP2B1
NOP53
MTFR1L
LINC00894
MIR25
ACYP2
ARNTL2
FAIM
DPY19L1
CUZD1
ERI2
NEURL4
ZNF140
LIPE-AS1
PHLDB1
SMIM19
COL10A1
THOC2
SGSH
PELO
NDUFB1
CYP2T1P
SNORD99
HAAO
SULF1
ZNF273
CHST12
ATG12
ANK3
ARL3
SSR2
PPP1R3B
VPS51
UQCC2
GATA2-AS1
SKIL
MACF1
PAIP2B
SYNE2
RNFT1
DDHD2
CROCC
SNRPB
SLC44A4
CIRBP
PGM3
RBM25
MGLL
SERF2
ZNF433
LEO1
MT-TC
STK26
KCTD11
SMIM15
VAPA
MRPL44
VRK3
UBA52
PYGO2
FAM83E
FXR1
RUFY3
C16orf91
ZNF276
HLA-DRA
F11
RPL18
LBH
OR2A9P
XPNPEP1
GOLGA6L10
ASPN
MIOS-DT
FGFR1
SENP6
MIB2
WDR45
ITGB1P1
SLC25A36
MIR103A2
ILKAP
PTMAP9
HERC2P2
ABT1
CCNL1
DDX55
PHF12
LMBR1L
TYRO3
CHRM3
PEX1
RPS5
RPSA
CRBN
TRMT2A
ME2
COMMD9
AHI1
HEXD
LSMEM1
TAF6L
BRD8
BASP1
NSMCE3
NGLY1
N4BP2L1
ONECUT1
EED
LRRC42
ANKRD50
HAGH
EDC4
DYM
PSMC1P5
USP3-AS1
SLC45A3
NPIPA5
SLC30A1
TMEM87B
RPL30
PAFAH1B2
KLF15
AFMID
PPIA
LRRC37B
GRK4
EZR
MRPL42
POC1A
EIF2AK2
GMPPB
RAC2
TRA2B
ZNF496
TMBIM4
NAB2
CUTALP
TIPRL
RPS24
EPB41L4B
PRSS16
MFF
THAP12
MCF2L
DYNLT3
ZNF598
LRRC8E
TM2D1
TSR2
SERPINB9
FAM222B
LNPK
PDIA2
FITM1
NUDT15
MRPS22
INO80E
MAGIX
PPOX
NAPA
AAK1
RACGAP1
ENOPH1
SNHG7
EWSR1
GSK3B
TRAF5
MDFI
SF3B3
ACCS
RBPMS
SLC16A10
F11-AS1
POLL
RFLNA
GNS
GNMT
CAP1
RHBDL2
NUDT22
RPS6KB2
ATP5F1A
SNHG1
TRMT12
PAXBP1
GGA2
S100P
PDRG1
SNX14
SERPINB5
PTF1A
TTC14
INTS4
ZSCAN18
NME6
ZNF710-AS1
RPS9
ZNF444
KIRREL2
BNIP3L
NOL8
CCNA2
ZNF677
C1orf216
PHYHD1
NAP1L1
GRHPR
CSNK2B
RBBP6
PIGG
SFSWAP
LIPH
FGGY
PRR15
GNG12
NFE2L1
SNORD100
STXBP6
GJB2
ZSCAN30
ACAD10
EPB41L5
SNORD19C
RMND5B
MAT1A
ETV3
CDCP1
SCFD1
IFNGR2
SEPHS2
MMP14
CTRB2
CYP46A1
RPS17
LIG3
FRA10AC1
BROX
SH3PXD2A
GP2
TMEM43
KIF26B
TMCC3
CHRD
UBAP1
ECM1
CBR3
SYPL2
YBX1P10
NUSAP1
ARFIP1
SMN2
MMD
SZT2
AKAP9
CORO7
CENPS
ANKMY1
EP400
CETN2
CCT6P3
HEPH
FOXS1
FLCN
KIF5B
ALG12
ZNF10
KLF5
TUT1
HTT
PLAUR
SYT13
PRAG1
LPAR3
KIFC1
NRP2
HPN-AS1
MAEA
CELA3B
IFI6
TRO
XKR6
NDC1
LHFPL5
CHSY1
ILRUN
GMNN
TPGS1
PRSS3
MAZ
GUSBP13
BAG4
TRIM66
BRME1
SDC3
CENATAC
RPGR
MMP9
PLEKHB2
ZCCHC3
MMGT1
GALNT5
RPL35A
TMEM18
DGKZ
RSAD1
RPS14
GDF10
NDC80
CLIC1
OGT
NUCB2
DNHD1
LINC01152
CMTM3
CDK1
NUPR1
DEGS1
PRKCQ-AS1
CTRC
GPR68
TGFBR1
ATP6V1F
ANXA2P2
WRAP73
BRD7
RBM6
PLCXD2
DUXAP10
PTTG1
PHF11
SLC2A1
RHOXF1P1
MALSU1
KIF2C
HPSE
CNOT2
TMSB10
MZT2A
EEF1A1P9
TSGA10
LINC02210
MBOAT2
ARMCX7P
CBFB
LIN37
PRTFDC1
RPL6
TNFRSF1B
GATM
NDUFA8
DGCR8
EXOC3
DIS3L2
LINC02532
PRPF6
TLCD2
PRR4
SCART1
TPMT
SIRT3
SLC33A1
AP1S1
SLPI
INTS5
FBF1
MRPL23
NPRL2
BRI3
WDR44
NDUFC2
DPP10-AS1
FGL1
HNRNPA1P48
PTPRJ
EPSTI1
LRRFIP2
RACK1
BTBD1
ATG2B
NAA60
GRN
ALG1L6P
PTGES
RPL23AP1
COL8A2
TMEM185B
HS3ST1
FOXF2
PROCR
DYNLL2
SHROOM3
RPL21
ABHD17A
PPIL2
VLDLR
PCCA
RBP1
NGRN
NPEPPS
GUCA1C
HECA
SUB1
UBE2G2
KIFC3
DANCR
ACER3
SLC1A2
COPS5
KIF20A
GLE1
CD55
CDH3
AKAP8L
TYK2
AP3S2
KRT17
NUMA1
LRRC8A
ACTN2
RAB43
E2F1
SLC11A2
RPS20P22
MICU1
ANGPTL2
TNFRSF10A-AS1
RAB7A
PMVK
CRADD
CUL1
POMT2
RRP9
ACSL4
MLYCD
NBPF12
TPRG1L
ATP5PO
ANKZF1
FAM228B
NOSIP
ANAPC2
CCNB2
GSTA2
RPS15
CLEC11A
SSR4
FAM86B3P
DLGAP5
SNRPGP10
DDX51
PPP1R16A
RBM20
STYK1
RPL7
CTSLP3
CLN3
HECTD4
ABCG1
RPL22
FGF7P6
ZBED5
PRNP
SPIN2B
COMP
CBL
HDDC3
CYP2S1
TP53INP2
SIVA1
RCOR1
TMEM14B
IAH1
ACBD5
PLEKHA1
PRELID1
LUC7L3
KCNK1
TMEM250
HOXB5
UTP6
LRRC20
GAS8
AMY2A
CINP
ZWINT
SEMA3C
DCK
NARF
RPS3
IER5
MCCC1
COL8A1
KIF9
CIAO3
MRPL15
COL4A1
MAP4K4
TTC9
FAM240C
FAM153A
ZNF789
[truncated: 3,552 more rows]

## Sheet: Neuroendocrine regulation genes
TP53
MEN1
CHGA
CDKN1B
RET
DAXX
ATRX
SST
GNAS
SYP
ASCL1
MTOR
CCND1
EGFR
MAPK1
CFTR
PTEN
IL6
BCL2
AKT1
INS
TNF
STAT3
CDKN1A
ENO2
HIF1A
CTNNB1
TGFB1
PPARG
AR
BRCA2
VEGFA
RB1
NKX2-1
ESR1
IGF1
JUN
NCAM1
MYC
VHL
CALCA
GAST
NF1
CDH1
MAPK14
LEP
INSM1
IFNG
KIT
YY1
NOTCH1
PRL
MAPK3
SIRT1
AIRE
IL1B
GHRL
RAF1
POMC
GRP
SRC
BRAF
FOS
EGF
SP1
CDKN2A
ATP4A
MAPK8
ERBB2
ATM
INSR
BAX
PTGS2
NFKB1
FAS
NPY
HSPA5
PRKAR1A
CREB1
PAX8
CHEK2
SCG5
SSTR2
EP300
VIP
E2F1
CXCL8
MAP2K1
SCG2
BRCA1
SMARCA4
TP63
SMAD3
CRH
PCSK2
SDHD
NR3C1
YAP1
BCL2L1
GCG
MKI67
IL2
NEUROD1
IL10
MDM2
CAV1
PCSK1
IGF1R
EPAS1
RHOA
HDAC1
SDHB
KRAS
GDNF
APC
PIK3CA
HRAS
IGF2
NFE2L2
CDC42
SMAD4
CDX2
CHGB
CFLAR
KRT7
MYCN
MIR21
DNMT3A
CD274
MUC1
GH1
TSC2
PALB2
HSP90AA1
GSK3B
BDNF
PDGFRA
CDK2
CASP3
MMP9
STAT1
FGFR1
PHEX
CREBBP
IL4
TLR4
PIK3CG
AURKA
SMARCB1
RTN4
MIR34A
PIK3R1
RAC1
TERT
NOS3
MAX
SCT
HNF1B
CDKN2C
MET
CXCR4
AKT2
PTHLH
GATA3
MCL1
BMP2
MAPK10
CASR
IGFBP3
CCK
HNF4A
FGF2
PTK2
KRT20
PARP1
EZH2
BIRC5
KRT19
IPMK
VDR
CDK4
MMP2
UCHL1
BMP6
CCNA2
TH
MAFA
FASLG
KDR
XIAP
CDK1
SIRT2
PTPN11
CDKN2B
DYRK1A
ABL1
APP
FMR1
TNFSF11
SSTR5
WFS1
NR1H2
SDHA
NTS
VIM
CD44
PDX1
REST
PRKCA
SIN3A
ALK
SMAD2
CCL2
HDAC2
NDRG1
IL6ST
RELA
PLK1
CTLA4
FLNA
EGR1
CDK5
WT1
PTPRC
DNMT1
S100B
HNF1A
PTPN1
PGR
GHRH
DLK1
JAK2
CFH
CASP8
CCL5
PPARA
FYN
PTK2B
CLOCK
GCK
NOS2
KLK3
SPP1
MIR146A
CXCL12
FOXO1
FOXP3
CCKBR
WWTR1
FURIN
SOX2
LMNA
SDHC
CCNB1
RPS6KB1
NPPA
MIF
USP8
PTH
GAL
TGFBR2
GLP1R
NGF
NTRK2
CEBPB
SERPINE1
GATA2
USP7
PAK1
SOCS3
RUNX2
LIFR
APOE
PAX5
ESR2
IL1A
TGFA
STK11
KRT8
IL2RA
CDKN3
BMP4
HCRT
CD4
HMOX1
ATF2
GNRH1
TSC1
SMARCA2
ROCK1
ADIPOQ
LEPR
KLF4
CD36
MIR145
STX1A
SOX9
PCNA
PAWR
PPARGC1A
KRT5
IRF1
IL13
VGF
ITGB1
KCNJ11
NRAS
IFNA1
TWIST1
FOXO3
AIP
HES1
PRKACA
LYST
HOXB13
SKP2
HDAC3
SLC2A4
CYP27B1
CCNE1
CDK6
ADCYAP1
TCF7L2
HSPA1A
ATF4
LEF1
EPHB2
RETN
IRS1
AFP
GRB2
SLC2A1
CSNK2A1
FGF23
HMGA1
ZEB1
PRKAA1
EIF2AK2
CEBPA
MIR29A
SOCS1
SNAI1
EIF2AK3
HSF1
SHC1
CALM1
MMP1
OXT
RTN1
AURKB
DDIT3
NFKBIA
PHOX2B
HGF
ABCC8
DRD2
RGS17
GATA1
TGFB2
HGS
MIR200B
PDPK1
CLU
ADRB2
PTCH1
CCND3
PCSK1N
PRKAA2
IL17A
UBC
POU5F1
NPM1
CRP
CXCL1
BAK1
FLT1
STAT5A
PTPRN
CCND2
CHEK1
PLAU
NTRK1
GLI1
KEAP1
KRT18
TNFSF10
CDC73
SNCA
GCGR
FOXM1
ERG
SETD2
KCNB1
SDHAF2
TIMP1
HSPA8
TLR2
TP73
FH
SMAD7
CXCL10
RTN3
MMP14
RGS19
EDN1
CEACAM5
HMGB1
DBH
MTA1
CASP9
TNFRSF1A
HDAC9
ALB
LCK
PPY
HSPB1
FGFR4
TG
PDGFRB
CYP19A1
ACTB
TCF3
NR5A1
TFRC
SHH
TNFRSF11B
BGLAP
PDCD1
EPHA3
BCR
AKT3
CDH2
LMNB1
IAPP
ANGPT2
DNMT3B
STAT2
MAPK11
MALAT1
STAT5B
ITGB3
IKBKB
TMEM127
AHR
KAT5
MSR1
SLC6A2
TNFRSF10B
CARTPT
ERBB3
FGFR2
SATB2
FN1
MAPT
ACE
HSPA4
PAX6
MIR155
CALR
CCN2
SREBF1
GJA1
PLD1
EPO
MIR17
RPS6KA3
FLT4
ARF6
STIM1
SSTR1
ARRB2
MIR221
DUSP1
LGALS3
GHSR
TOP2A
SLC6A4
HOTAIR
PRKDC
DLL3
RTN2
IL18
SOD2
RYR1
H19
RAPGEF3
RBL1
LIF
EIF4EBP1
ARX
IKZF1
FOXA2
ANXA2
CSF1
HAVCR2
NGFR
PTPN6
GCM2
GRPR
FOXP1
PPP1R1B
ELAVL1
IFNB1
NONO
BECN1
GATA6
BCL2L11
MEG3
PCSK9
SCN9A
MITF
HDAC4
MIR106B
BIRC3
SNAP25
HMGA2
YWHAG
NDRG2
CCAR1
ANGPT1
MDM4
CD40LG
BMAL1
NR0B1
DDC
E2F3
SLC18A2
RPS27A
CACNA1D
BAP1
HSP90AB1
NCOR1
CYCS
TEK
CACNA1A
GSTP1
STUB1
H3C1
CSF2
E2F4
REN
BMI1
MYOG
ADCY10
CDK9
RBX1
IGFBP1
ID2
TRPV6
HTR1A
CHUK
THBD
SERPINA3
TFAP2A
PTTG1
ERBB4
CDKN1C
MAOA
PLCG1
VEGFC
JUNB
HMGCR
SPI1
GAPDH
FLT3
RIMS1
CST3
ETS1
STMN1
PRKCE
TJP1
CEACAM1
MYD88
GSN
NCOA2
MYOD1
DLST
HDC
DLL1
CHL1
MIR20A
NCOA1
SLC25A11
PDGFB
KDM1A
MAPK9
OGT
CDC25C
SCGN
PITX2
CCR6
BMPR1A
MIR15A
RBL2
RASSF1
IL5
WNT5A
NOS1
ANXA1
VCP
CRY1
SNAI2
EIF4E
KISS1
MMP7
ARNT
TXN
DPP4
IRS2
NPPB
CASP10
MMP3
CNR1
TYR
PRKD1
PER2
MIR29B1
PCSK6
KIF1B
RARB
TFDP1
CSF1R
SLC2A2
ACTA2
CTCF
MSMB
MIR205
EPHA2
RBBP4
ARMC5
NRG1
CCR5
WAS
PDCD4
CRK
OPRM1
PYY
PLA2G6
TUG1
GHR
TRAF2
IFI27
UCP3
GREB1
GLI2
GIT1
BRD4
PIK3CB
PXN
CDC25A
RNASEL
EZR
GREM1
ENG
ACTA1
MGMT
PTPN3
MEF2C
KL
OSM
PTGS1
FOXA1
MIR222
PIK3C2A
JAG1
ARID1A
KLF6
NR4A1
PTPN2
SOD1
MMP13
ORAI1
AGT
DUSP19
DKK1
ARRB1
TMPRSS2
CISH
ITGAV
GFRA1
CXCR2
NBN
BIRC2
MIR204
H2AC18
NCOA3
ITPR1
RAB5A
ARHGEF2
CPE
ID1
RAD51
PRKAB1
HSPG2
BMP7
GRK5
BID
FGF8
TSHR
GDF15
PLAUR
LIMK1
ZFHX3
MIR126
TNFRSF1B
CYP17A1
ACTC1
PROS1
FADD
PRMT5
PBX1
PEG10
BAD
CAMK2G
KMT2A
ADGRG4
NEK2
TIMP2
CCL3
RBBP7
HDAC5
ISL1
THBS1
MDH2
OTP
SLC6A3
WEE1
SOX4
IL15
ODC1
ADM
CTNND1
IL1RN
ELK1
AXL
MAP2
CGA
BBC3
MIR202
AMH
GRIN2B
CNOT1
GRM5
FOSL1
UHRF1
TRH
AGTR1
IL6R
DAB2IP
ELAVL4
ANXA5
CSNK2A2
MIR16-1
IGF2BP3
ILK
HSPA9
STAR
MIR203A
TGIF1
TBP
GNAI2
NR3C2
NOTCH2
PIP
E2F2
SSTR3
ACP1
NFATC2
FANCD2
RIGI
TET2
CFHR1
NEUROG3
KNG1
F2R
CUL1
IGFBP2
PAK5
PKM
NCOR2
MIR223
ELANE
PPP1R12A
EIF2AK1
LPL
APOA1
KRIT1
GNAQ
CFL1
GLI3
KIF5B
JAK1
SPHK1
PIM1
BCL10
NTRK3
MAP3K7
FKBP5
ESRRA
MAPK8IP1
SFN
MRTFA
FGF1
ZNF521
ITGB2
OPRK1
NAMPT
JUND
MME
HNRNPU
ACP3
FGF7
DNM2
CCN1
NRP1
ADAM17
ARF1
VTN
TF
CSNK1A1
EPCAM
SCN5A
STAT6
KITLG
GFAP
CRHR1
TIAM1
SIAH1
MIR24-1
PSMB8
TAF1
MST1R
DLG3
EMP2
ATP12A
VIL1
SLC5A5
PTH1R
POU1F1
CSF3
YWHAH
MIR125A
UCP2
ADORA2A
PECAM1
ASXL1
MEF2A
ELP1
WASL
ARPP21
LGALS1
MAP2K4
UBE2I
NOP53
HBEGF
IDO1
KISS1R
HTR2A
PIK3CD
RAB27A
NEAT1
TYMS
CCNG1
MIR375
PER1
RACGAP1
PAX3
RELN
IGFBP5
MIR144
IGF2BP2
CYP11A1
MLH1
MC4R
F3
GADD45A
PSMD10
NME1
PA2G4
MCRS1
ABCG2
GRK2
APPL1
PRKD2
NR0B2
TRIB3
IL12A
KLF5
GFI1
IFI16
STXBP1
CD14
PTGER4
TNFSF13B
S100A1
TRPS1
MIR143
FSCN1
ESRRB
TIMP3
HLA-A
F2RL1
FASN
TFF1
GPR101
CYP21A2
SCG3
MXI1
IL7
ATOH1
ROS1
NUTM1
RIMS2
CYP24A1
MIR140
MIR27A
UNC13D
HULC
MIR30A
GRIN2A
TRPV1
LTA
MIR7-1
RAB1A
NKX3-1
MUSK
CDK8
PAM
PRKAR2B
VCL
GGH
TNFRSF10A
KDM5A
MYBL2
ABCC9
AGRP
PLSCR1
POLR2L
RHOD
RBBP8
BAG3
MSH2
CDH5
LHX3
FGF21
HLA-DQB1
IL23A
MIR142
CRAT
DEAF1
CXCR3
CA9
UCA1
LRP5
MIR182
PVT1
MC1R
IL17F
EHMT2
NES
NPR2
PKD1
POU2F1
WNT3A
TSG101
GPER1
RUNX3
FUS
TAC1
UGT1A1
PNMA2
LOC107303340
SLC3A2
MIR210
PSCA
POU3F2
CCNE2
ITGB4
HSD3B2
PLEK
CTNNA1
RHOB
ADA
AREG
GPC3
FOLH1
DAPK1
GFI1B
DSP
MIR214
GRIN1
MIR199A1
OXTR
CTSL
CYP1B1
TUBB
ATF1
RAB11A
WNT11
KRT14
MIR9-1
CHMP3
EDN3
GAS5
FLCN
PRKCI
PROM1
NCL
GRM1
MUC5AC
PLG
TTN
PDGFA
NQO1
PAX4
RECK
HTT
ASIP
LBR
MIR31
MCM7
SHBG
LOX
MIR195
PCK1
CD59
NR4A2
MIR361
BCL2A1
CXCL2
USF1
DES
IRF2
GAD1
MIR23B
CYP1A1
REL
PAK4
MAP1B
MIEN1
DRD1
UCP1
GRN
SCTR
BMX
CYP1A2
RELB
RORA
CHRNA7
DEK
SUV39H1
SPARC
ADRB1
LCN2
PDE4A
CCL4
CHD8
GLUL
MIR27B
MTDH
GTF2I
ZBTB16
CD47
BMPR2
DDB2
ZFP36L1
ADIPOR1
TET1
MIR133A1
FGF10
FST
SEPTIN2
CACNA1C
SCN8A
EGLN1
MIR26A1
SDCBP
COMMD1
PDE5A
DUSP12
TSPO
G6PD
PIKFYVE
MIR183
SUZ12
KDM5B
DDR2
NRF1
EDNRB
TERF2
MX1
GHRHR
MIR122
PSMA7
MIR483
APAF1
PSMD4
CR1
SERPINF1
AVP
HOXA10
KIF16B
SLC7A5
LNPEP
ITGA6
RARS1
RAPGEF4
IGFBP7
SCN4A
SESN3
IL11
TP53AIP1
EIF2AK4
CDK5R1
POU4F1
PLCB3
ERCC1
CADPS
CTSD
LIN28B
CREM
NTF3
RALA
TNFRSF11A
CA2
CUX1
PROX1
NFKB2
MIR22
APLN
ADRB3
BIN1
HPSE
FTO
SORL1
MSH6
CYP11B2
MIR125B1
GIPC1
GRIA2
MIR449A
MIR10B
PTPRN2
CD8A
CDC25B
THRA
E2F5
ELF1
FFAR4
ENO1
SOX10
WNT2
MIR93
ICOSLG
CCL11
URGCP
MIR141
MTHFR
PDPN
MIR150
INHA
MBP
RESP18
INHBA
PRNP
PPM1D
HSD11B2
NPR3
PIAS1
LEPQTL1
TERF2IP
MIR320A
ARHGEF7

## Sheet: Metabolism genes
MMACHC
MTR
CYP2D6
SLC19A3
CYP2C19
ABCA3
MMADHC
INS
CYP3A4
ACADM
TPK1
MTRR
SFTPC
MTHFR
LEP
PPARG
ADIPOQ
MMAA
APOE
CYP2C9
SLC25A19
CYP2A6
APOB
TPMT
MMAB
CYP2B6
OTC
CYP1A2
LPL
CSF2RA
CYP1A1
CYP2C8
IL6
SFTPB
CYP2E1
MTTP
CBS
TANGO2
PPARA
ALB
GCDH
GGT1
MMUT
UGT1A1
COMMD1
MIR122
GHRL
INSR
ABCD4
OPA3
GCK
HMGCL
CES1
PPARGC1A
CYP3A5
APOA1
PRODH
IGF1
HNF4A
CRP
UGT1A6
SECISBP2
TP53
AKT1
ACE
PAH
NUDT15
LMNA
PCCB
BTD
ETFDH
HADHA
CYP7A1
SLC2A1
HSD11B1
MIR33A
VDR
ENPP1
XDH
CYP1B1
GPT
RETN
LDLR
GALT
MAT1A
ADSL
IRS1
TNF
LCAT
PC
BGLAP
CETP
FGF23
ALDH2
CYP27B1
UGT1A8
HCFC1
SCO2
CPT2
FLAD1
CPT1A
SLC25A13
ACADVL
ABCA1
ALDH5A1
HSD17B10
APOC3
ACADS
PCSK9
FH
PNPO
SLC25A4
DPYD
TRMT10A
SLC34A1
AGXT
UGT1A9
HPD
HSD11B2
CASR
GSTP1
PCCA
FBP1
BCS1L
LIPC
GCG
AHCY
PRKAG3
GSTM1
MTHFD1
PON1
PTH
VKORC1
MIF4GD-DT
POMC
HPRT1
ASL
LEPR
BCKDHB
HADH
PSAP
MT-TL1
SLC2A4
LDHA
HFE
PPARD
G6PD
ADRB3
HMGCR
POLG
ETFA
SMPD1
HIF1A
G6PC1
UCP3
SREBF1
CSF2RB
NAGLU
CLCNKB
ADA
NR1H2
LMBRD1
AUH
NPC1
APOA5
ASS1
FAM3A
DIO1
GK
CYP21A2
SUOX
IVD
NR3C1
SLC2A2
MLYCD
CA5A
CYP19A1
APRT
LIPE
UCP2
TCF7L2
GSS
CP
NAT2
SLCO1B1
CYP17A1
CYP11A1
PDHA1
ALDH6A1
FASN
CYP24A1
AOMS1
GATM
LPIN1
HIBCH
TFR2
KHK
HAMP
GLDC
FAM3B
EPHX1
SERPINE1
SLC19A1
PYGM
ALDOB
ETFB
ARG1
FAH
UGT1A10
SHBG
KL
DYRK1B
ALPL
PPP1R15B
MPV17
ATP7B
ACACA
NR1H4
MIR21
COMT
PNPLA8
HLCS
FADS1
MIR155
APOA2
DDC
OGDH
PRKAA2
PRKAA1
PNP
CCL2
MT-ATP6
GBA1
CPS1
FAM3C
HADHB
DHFR
SLC16A1
UGT1A3
SIRT1
REN
COX5A
GAA
SLC4A1
ARSA
POR
LRPPRC
GALM
F2
SLC7A7
MT-ND1
PTEN
CNR1
AMPD3
ACAT1
MCCC2
CAT
MCEE
DLD
MIR34A
KLHL3
IL1B
BCHE
AMPD1
ETHE1
SLC12A3
FAM3D
PRDX1
TMPRSS6
NR3C2
ALDH4A1
GAMT
UGT1A7
NQO1
NAGS
NR1I2
ESR1
QDPR
RBP4
EHHADH
HJV
MCCC1
SLC22A5
GALE
GSTT1
ACAD9
CTH
PNPLA3
FMO3
TF
IL10
CYP11B2
CUBN
ECHS1
SULT1A1
SURF1
GNAS
COX10
CELA2A
SLC11A2
SDHA
SLC40A1
TAT
CHROMR
SOD1
PIK3CA
ABCB1
MC4R
SLC17A5
SLC37A4
HK1
FABP2
ADK
COSMOC
MIR17
CD36
ATP6V1B1
TRU-TCA1-1
ABCC8
DPP4
NOS3
ALDH7A1
HK2
CYP27A1
MOCS2
C3
EPHX2
MIR29A
MIR143
CYP4F2
FTO
UGT1A4
GALK1
ABCD1
KCNJ1
ADH1B
ATP7A
SLC25A20
TTR
SLC12A1
MVK
SCNN1A
BCKDHA
UGT1A
PTGS2
NDUFS4
MT-ND4
SGSH
OAT
GRHPR
DMGDH
HMGCS2
RYR1
KYNU
HMOX1
MT-ND3
CYP7B1
TYMS
MAOA
LIPA
DPYS
ATP5F1A
MAN2B1
ALDH3A2
TPO
ALOX5
TAFAZZIN
GH1
MT-CO1
KCNJ11
FTCD
ACAT2
GOT2
MIR27A
SLC25A15
PLIN1
CYP2R1
ACADL
PPIG
PTPN1
SERPINA1
NDUFAF6
MIR146A
GLUD1
MT-ND6
CYP26B1
SLC5A6
HBB
AKT2
BHMT
NAMPT
TYMP
MT-ND5
UMPS
SCNN1G
COX6B1
AHR
CUL3
PFKM
ASAH1
DHCR7
CYP26A1
HGD
PRKAR1A
LIPG
RRM2B
NEU1
CBLIF
STAR
SLC6A8
SCNN1B
EPRS1
MIR126
NPY
PCK1
SLC52A1
GLYCTK
SARDH
ADIPOR2
CFTR
ALDH9A1
ABCG5
GLB1
NR1I3
PRPS1
MIR221
ANGPTL3
TPI1
SRD5A2
PMM2
HNF1A
NDUFV1
MT-CYB
MTOR
GALNT3
HEXA
HGSNAT
ABCG8
CS
PRKAB1
SDHB
CYP3A7
CYP4A11
CYP2A13
CTNS
GNE
MIR223
ACAD8
CALCA
TCN2
MIR20A
SCARB1
ACADSB
L2HGDH
AGL
POLG2
UPB1
HEXB
IDH2
TFRC
MOCS1
AKR1A1
GPLD1
SCO1
PHKA2
PCK2
GNMT
MT-CO3
SUCLG1
ABCC2
GCLC
HOGA1
IRS2
APP
PLTP
PDK4
MT-CO2
TNFSF11
AOX1
BSND
AGPAT2
ANGPTL4
NR1H3
ABAT
GLA
ACSF3
MIR222
FGF21
SIRT3
COX8A
MIR132
WNK1
GBE1
UROC1
GHR
CYP2J2
SERPINA3
PRL
AKR1C3
GLP1R
GCH1
UGT2B7
CLCNKA
RARRES2
NR5A1
GM2A
PGM1
MPO
NADK2
PEPD
GAPDH
GALNS
FABP4
AASS
ARG2
IGFBP1
ADRB2
TALDO1
MCOLN1
RPIA
SCD
NR1D1
DSG1
BSCL2
GALC
ALDOA
MIR200B
AGK
B2M
NSDHL
CAD
IGF2
AK2
PIK3C2A
EPO
ALDH18A1
UQCRFS1
FECH
AK1
MIR22
BMP1
SHMT1
PLA2G4A
LPA
H6PD
COX15
DGUOK
FBN1
PNLIP
SPP1
ODC1
H2AC18
BAAT
MIR15A
COG2
PKM
NDUFAF5
MIR145
SLC30A10
SCAP
CLOCK
ABCB11
SLC39A14
HAL
ALDH1A1
CAV1
AOMS2
SLC25A42
ATIC
ACOX1
MIR127
TH
CYP11B1
OCRL
AGRP
PEX5
ACO1
NDUFS1
DCXR
CYP46A1
MIR181A1
GSR
LCT
MSMO1
ADH1C
ATP6V0A4
SUCLA2
ALDH1B1
PLA2G7
KCNJ5
GNA11
SLC9A3
KRAS
PEMT
DGAT1
MIR140
GCKR
WNK4
PDP1
HSD3B2
PNPLA2
TSHR
BCO1
LONP1
ABHD5
FTL
CYP4V2
FOXO3
CYP4F3
COX4I1
UQCRC2
GNPTAB
EPM2A
MIR210
STK11
SOD2
SLC5A2
PDHX
PLA2G6
AMN
NAT1
STS
SLC52A2
KCNJ10
OPLAH
MOCOS
TACO1
UGT1A5
CA2
SLC19A2
BRCA1
CYP2C18
BCKDK
IGF1R
UCP1
FTH1
AHSG
OXCT1
PRKAG2
AKR1D1
ALAD
ALOX12
TGFB1
UGT2B15
MPC1
SLC46A1
ANGPTL8
MT-ND2
NFE2L2
GLS
MAOB
GPX1
SNCA
CYP4F12
F12
SDHD
TKT
DSP
MIR23A
PTS
MYC
SLC3A1
ATM
AKR1C4
APOA4
SLC10A1
SLC5A1
IGFBP3
AKR1C2
GYS1
MIR29C
MLXIPL
MIR125A
IREB2
PIK3R1
ADIPOR1
ACP5
PKLR
PEX1
IDUA
SHMT2
TUFM
PHYH
BCAT2
NR0B2
GLUL
GPD1
SELE
PYCR1
ABCG2
ACACB
HSD17B3
GUSB
BRCA2
PFKL
DECR1
AGXT2
MIR193B
THAP11
NDUFS7
MRPS22
FGFR4
LBR
HSD17B4
GC
CD4
AKR1B1
MEN1
MMP1
SIRT6
PEX7
CTNNB1
COX14
VLDLR
SLC7A9
GCM2
MDH2
ATP5F1E
GALNT2
PPOX
LIPT1
PET100
NPPA
SULT2A1
ATP5F1D
VEGFA
MIR93
PHKA1
SLC26A3
BCL2
FGFR1
PEX6
SRD5A1
CYP4F11
FADS2
SQSTM1
CACNA1S
APC
DBT
NDUFS2
SREBF2
FOXO1
TMEM70
MIR30E
IDH1
TNFRSF11B
DNMT1
ALAS2
PYGL
ERCC2
DHTKD1
NFU1
SLC5A5
APOC2
BMAL1
OPA1
SULT1A2
AMT
PANK2
PDXK
PHEX
MIR483
CCND1
SLC6A3
GCSH
GSTA1
DNMT3A
AKR1C1
PPP1R3A
PGK1
FBP2
UROD
TDO2
DBH
EIF2AK3
IGF2BP2
DGKE
PPA2
FXN
NDUFA1
ICOSLG
CYP2S1
MTFMT
GFM1
PLA2G2A
BDNF
GBA2
SLC2A3
TPH1
CASP8
MIR182
LTC4S
NPC2
ACSL4
C1QBP
AR
PTPN11
LRP2
ALDH3A1
CCR6
HLA-B
IGF2R
RORA
JAK2
ALDH1A2
FGFR3
HSD17B1
PEX12
ACVRL1
TTPA
FBXL4
IFNG
PCSK1
SGPL1
GYS2
PEX10
SI
TSPO
HCRT
NDUFS8
FPGS
ADH7
MIR204
ATAD3A
TWNK
LIAS
KYAT1
STX3
ACY1
MIR25
APOC1
WFS1
GSTZ1
GUCY2C
NPC1L1
SCN1A
HMBS
MIR200A
ABCC1
ALDH3B1
CD320
DHCR24
CHKB
PEX2
TSHB
YARS2
BMP6
ARSB
CXCL8
CYB5A
SLC20A2
MIR146B
CYCS
NARS2
TNFRSF11A
PYY
PER2
SLC10A2
ZNF143
LRAT
CTSD
RXRA
MME
MIR335
PFKFB3
SLC25A10
NDUFA6
COA6
MTNR1B
ABCC4
PNPLA6
ALDH1A3
SLC52A3
AGT
SHPK
BOLA3
GFPT1
PTHLH
MIR192
MTHFD1L
SERPINA6
SLC20A1
MTHFS
PHGDH
IBA57
SLC6A9
TKFC
MFN2
SLC26A1
AMACR
CD38
SOAT2
AFP
FAS
TSC2
CRYAA
ABCB4
SORD
PIEZO2
NNMT
ALG1
UGCG
ELN
PTGS1
INPPL1
CPOX
VPS33A
ERFE
SLC25A1
HSD3B7
MT-RNR1
LDLRAP1
FABP1
CRAT
PPM1K
UQCRB
SULT1E1
NLRP3
MIR9-1
FABP5
MDH1
LIPT2
NOS2
LPIN2
DLAT
PDX1
CPT1B
ISCU
ESRRA
NRF1
MIR191
SUMF1
CDKN3
DNAJC19
HSD3B1
PAX4
WDR72
GPAM
SDHAF1
AGA
GOT1
IAPP
ITPA
MOGS
LACC1
SOST
MIR499A
MIR141
FMO1
PLG
DVL2
SLC34A3
FOXRED1
PRKN
GSK3B
CYP4F8
PLPBP
NDUFA13
IL18
USF1
MIR142
SAR1B
GMPS
PGR
SST
TLR4
LEPQTL1
GPI
PHKB
SPINT2
PON2
FAAH
LRP1
MIR27B
MGAM
SLC39A4
SARS2
MAPK1
PDK3
ZMPSTE24
ALOX15
PPARGC1B
CYB5R3
HRAS
MIR144
SCP2
GYG1
CHKA
D2HGDH
STXBP1
DSG1-AS1
INSIG1
SLC39A8
FDXR
ABCB7
MTO1
KARS1
ALPP
PARP1
ERBB2
NDUFB11
SLC13A5
SLC27A1
BLOC1S1
VCP
FFAR4
BMP2
HSPG2
MIR148A
TK2
TYR
TNXB
MT-TK
SLC35C1
SIRT2
SLC11A1
CYP4B1
PTGIS
BRAF
ST3GAL4
HP
DIO2
MIR199A1
ALG2
ANO5
CFHR1
CYP2D7
COQ2
MAPK8
ATF4
AGPAT1
TRPV6
CTSA
ATG7
STAT3
PGAM2
HKDC1
SERAC1
CDC73
ASPA
SLC30A8
MANBA
DMD
TG
PRKAB2
CIDEC
MIR30A
MIRLET7A1
GNB3
GLS2
CDIPT
NOS1
WWOX
CARTPT
TFAM
MIR106B
SCN4A
NDUFB10
CH25H
MGLL
PNPT1
MB
PPT1
ADH4
NDUFS3
FDFT1
LRP5
GAREM2
GPHN
TM6SF2
ENO3
SIRT4
CCK
ALOX5AP
HTT
NIT2
HBA1
ACLY
FOS
PRKAG1
PFKP
GPD2
ALG13
PIGA
IDS
CAPN10
ERCC6
TMEM126B
MIR214
PER1
NTS
BPGM
CBR1
CYP2F1
UQCRQ
DPM2
FOXA2
PHKG2
BHMT2
PEX14
MBOAT7
SERPINC1
MGP
ASNS
SPTLC1
HPGD
PDK1
HTR1A
CACNA1A
SLC25A12
ABCD3
PIK3CG
CAV3
NDUFAF1
ABCC6
DPAGT1
MAPK14
ALOX12B
NT5C2
SMPD3
CYP2U1
AVP
F5
ALOXE3
SQOR
AKR1B10
MAT2A
ALDH1L1
NHLRC1
DRD2
MIR203A
