# Supplementary material for: Characterization of neuroendocrine regulation- and metabolism-associated molecular features and prognostic indicators with aid to clinical chemotherapy and immunotherapy of patients with pancreatic cancer
Source: Front Endocrinol (Lausanne). 2023 Jan 20;13:1078424. doi: 10.3389/fendo.2022.1078424 (PMC9895410; doi:10.3389/fendo.2022.1078424)
Supplement: Supplementary Table 2 — Gene set enrichment analyses (GSEA) identified 274 remarkably enriched pathways between the high- and low-risk score groups. [file Table_2.xlsx]

## Sheet: Sheet1
ID	Description	setSize	enrichmentScore	NES	pvalue	p.adjust	qvalues
GOBP_EPIDERMIS_DEVELOPMENT	GOBP_EPIDERMIS_DEVELOPMENT	241	0.548553	2.35765	1e-10	1.36061e-07	1.21368e-07
GOBP_KERATINOCYTE_DIFFERENTIATION	GOBP_KERATINOCYTE_DIFFERENTIATION	94	0.689123	2.67874	1e-10	1.36061e-07	1.21368e-07
GOBP_SKIN_DEVELOPMENT	GOBP_SKIN_DEVELOPMENT	205	0.572589	2.49122	1e-10	1.36061e-07	1.21368e-07
GOMF_CADHERIN_BINDING	GOMF_CADHERIN_BINDING	313	0.479134	2.199	1e-10	1.36061e-07	1.21368e-07
GOCC_T_CELL_RECEPTOR_COMPLEX	GOCC_T_CELL_RECEPTOR_COMPLEX	45	-0.857367	-2.26056	1.07016e-10	1.36061e-07	1.21368e-07
GOBP_REGULATION_OF_ION_TRANSPORT	GOBP_REGULATION_OF_ION_TRANSPORT	480	-0.533761	-1.68986	3.44927e-10	3.26194e-07	2.9097e-07
GOBP_SIGNAL_RELEASE	GOBP_SIGNAL_RELEASE	374	-0.561463	-1.7686	3.6647e-10	3.26194e-07	2.9097e-07
GOCC_PRESYNAPSE	GOCC_PRESYNAPSE	370	-0.564459	-1.77678	4.10501e-10	3.26194e-07	2.9097e-07
GOBP_B_CELL_RECEPTOR_SIGNALING_PATHWAY	GOBP_B_CELL_RECEPTOR_SIGNALING_PATHWAY	111	-0.714398	-2.09935	5.16342e-10	3.6471e-07	3.25326e-07
GOBP_SYNAPTIC_SIGNALING	GOBP_SYNAPTIC_SIGNALING	486	-0.534756	-1.69419	1.10563e-09	7.0285e-07	6.26951e-07
GOCC_EXTERNAL_SIDE_OF_PLASMA_MEMBRANE	GOCC_EXTERNAL_SIDE_OF_PLASMA_MEMBRANE	342	-0.560234	-1.75851	2.43102e-09	1.40491e-06	1.2532e-06
GOMF_ANTIGEN_BINDING	GOMF_ANTIGEN_BINDING	142	-0.664129	-1.98516	3.62753e-09	1.92168e-06	1.71417e-06
GOBP_KERATINIZATION	GOBP_KERATINIZATION	22	0.872823	2.56532	4.64201e-09	2.26994e-06	2.02482e-06
GOCC_PLASMA_MEMBRANE_PROTEIN_COMPLEX	GOCC_PLASMA_MEMBRANE_PROTEIN_COMPLEX	434	-0.534269	-1.6914	5.05984e-09	2.29753e-06	2.04942e-06
GOBP_ACTIVATION_OF_IMMUNE_RESPONSE	GOBP_ACTIVATION_OF_IMMUNE_RESPONSE	327	-0.557479	-1.74517	9.03995e-09	3.44049e-06	3.06896e-06
GOBP_CHROMOSOME_SEGREGATION	GOBP_CHROMOSOME_SEGREGATION	297	0.421662	1.98011	9.54857e-09	3.44049e-06	3.06896e-06
GOCC_IMMUNOGLOBULIN_COMPLEX	GOCC_IMMUNOGLOBULIN_COMPLEX	128	-0.67263	-2.00392	1.06581e-08	3.44049e-06	3.06896e-06
GOMF_HORMONE_ACTIVITY	GOMF_HORMONE_ACTIVITY	68	-0.759753	-2.11309	1.10018e-08	3.44049e-06	3.06896e-06
GOBP_HORMONE_TRANSPORT	GOBP_HORMONE_TRANSPORT	253	-0.583874	-1.80601	1.13146e-08	3.44049e-06	3.06896e-06
GOBP_IMMUNE_RESPONSE_REGULATING_CELL_SURFACE_RECEPTOR_SIGNALING_PATHWAY	GOBP_IMMUNE_RESPONSE_REGULATING_CELL_SURFACE_RECEPTOR_SIGNALING_PATHWAY	278	-0.580748	-1.80773	1.13309e-08	3.44049e-06	3.06896e-06
GOBP_REGULATION_OF_MEMBRANE_POTENTIAL	GOBP_REGULATION_OF_MEMBRANE_POTENTIAL	274	-0.581412	-1.80619	1.13655e-08	3.44049e-06	3.06896e-06
GOBP_ANTIGEN_RECEPTOR_MEDIATED_SIGNALING_PATHWAY	GOBP_ANTIGEN_RECEPTOR_MEDIATED_SIGNALING_PATHWAY	214	-0.60289	-1.84938	2.27308e-08	6.56818e-06	5.8589e-06
GOBP_REGULATION_OF_TRANSMEMBRANE_TRANSPORT	GOBP_REGULATION_OF_TRANSMEMBRANE_TRANSPORT	408	-0.527746	-1.66842	2.46057e-08	6.80081e-06	6.06641e-06
GOBP_EPIDERMAL_CELL_DIFFERENTIATION	GOBP_EPIDERMAL_CELL_DIFFERENTIATION	140	0.539028	2.26835	2.8625e-08	7.58204e-06	6.76328e-06
GOCC_CELL_BODY	GOCC_CELL_BODY	424	-0.526806	-1.66483	3.4347e-08	8.73375e-06	7.79062e-06
GOBP_SISTER_CHROMATID_SEGREGATION	GOBP_SISTER_CHROMATID_SEGREGATION	188	0.483429	2.11115	4.18259e-08	1.02264e-05	9.12212e-06
GOBP_PEPTIDE_TRANSPORT	GOBP_PEPTIDE_TRANSPORT	223	-0.58321	-1.79366	5.31453e-08	1.21082e-05	1.08006e-05
GOBP_REGULATION_OF_ION_TRANSMEMBRANE_TRANSPORT	GOBP_REGULATION_OF_ION_TRANSMEMBRANE_TRANSPORT	332	-0.545	-1.70688	5.33315e-08	1.21082e-05	1.08006e-05
GOBP_AMIDE_TRANSPORT	GOBP_AMIDE_TRANSPORT	257	-0.566907	-1.75368	7.14501e-08	1.56624e-05	1.3971e-05
GOMF_OXIDOREDUCTASE_ACTIVITY_ACTING_ON_PAIRED_DONORS_WITH_INCORPORATION_OR_REDUCTION_OF_MOLECULAR_OXYGEN	GOMF_OXIDOREDUCTASE_ACTIVITY_ACTING_ON_PAIRED_DONORS_WITH_INCORPORATION_OR_REDUCTION_OF_MOLECULAR_OXYGEN	137	0.52153	2.15829	1.1149e-07	2.36114e-05	2.10617e-05
GOBP_REGULATION_OF_HORMONE_SECRETION	GOBP_REGULATION_OF_HORMONE_SECRETION	203	-0.597723	-1.82775	1.15142e-07	2.36114e-05	2.10617e-05
GOBP_B_CELL_ACTIVATION	GOBP_B_CELL_ACTIVATION	280	-0.554455	-1.72484	1.27317e-07	2.52923e-05	2.25611e-05
GOBP_COMPLEMENT_ACTIVATION	GOBP_COMPLEMENT_ACTIVATION	102	-0.67403	-1.96939	1.58991e-07	3.06274e-05	2.732e-05
GOBP_REGULATION_OF_PEPTIDE_TRANSPORT	GOBP_REGULATION_OF_PEPTIDE_TRANSPORT	165	-0.615538	-1.85521	1.75445e-07	3.28031e-05	2.92608e-05
GOBP_REGULATION_OF_B_CELL_ACTIVATION	GOBP_REGULATION_OF_B_CELL_ACTIVATION	172	-0.614538	-1.85843	1.92306e-07	3.49283e-05	3.11565e-05
GOBP_DIVALENT_INORGANIC_CATION_HOMEOSTASIS	GOBP_DIVALENT_INORGANIC_CATION_HOMEOSTASIS	384	-0.528258	-1.66751	2.08651e-07	3.68442e-05	3.28655e-05
GOBP_POTASSIUM_ION_TRANSPORT	GOBP_POTASSIUM_ION_TRANSPORT	147	-0.620502	-1.85703	2.70718e-07	4.65122e-05	4.14895e-05
GOBP_PHAGOCYTOSIS_RECOGNITION	GOBP_PHAGOCYTOSIS_RECOGNITION	79	-0.702659	-1.98422	2.97276e-07	4.97312e-05	4.43608e-05
GOCC_CHROMOSOME_CENTROMERIC_REGION	GOCC_CHROMOSOME_CENTROMERIC_REGION	204	0.453096	1.96869	3.43149e-07	5.59333e-05	4.98932e-05
GOBP_HUMORAL_IMMUNE_RESPONSE_MEDIATED_BY_CIRCULATING_IMMUNOGLOBULIN	GOBP_HUMORAL_IMMUNE_RESPONSE_MEDIATED_BY_CIRCULATING_IMMUNOGLOBULIN	98	-0.680578	-1.97741	3.80131e-07	6.04122e-05	5.38885e-05
GOCC_IMMUNOGLOBULIN_COMPLEX_CIRCULATING	GOCC_IMMUNOGLOBULIN_COMPLEX_CIRCULATING	61	-0.737137	-2.02581	4.6255e-07	7.17178e-05	6.39732e-05
GOBP_POSITIVE_REGULATION_OF_IMMUNE_RESPONSE	GOBP_POSITIVE_REGULATION_OF_IMMUNE_RESPONSE	491	-0.496189	-1.57187	4.90064e-07	7.41747e-05	6.61648e-05
GOBP_REGULATION_OF_SECRETION	GOBP_REGULATION_OF_SECRETION	499	-0.499375	-1.58105	5.32678e-07	7.87496e-05	7.02456e-05
GOBP_DNA_CONFORMATION_CHANGE	GOBP_DNA_CONFORMATION_CHANGE	265	0.405918	1.7867	5.59321e-07	8.08091e-05	7.20828e-05
GOBP_MITOTIC_SISTER_CHROMATID_SEGREGATION	GOBP_MITOTIC_SISTER_CHROMATID_SEGREGATION	162	0.48736	2.10174	5.86499e-07	8.28527e-05	7.39057e-05
GOMF_CATION_CHANNEL_ACTIVITY	GOMF_CATION_CHANNEL_ACTIVITY	183	-0.597096	-1.81624	6.44321e-07	8.90424e-05	7.9427e-05
GOBP_LEUKOCYTE_MEDIATED_IMMUNITY	GOBP_LEUKOCYTE_MEDIATED_IMMUNITY	378	-0.51695	-1.62946	6.72402e-07	9.0946e-05	8.1125e-05
GOBP_REGULATION_OF_CYTOSOLIC_CALCIUM_ION_CONCENTRATION	GOBP_REGULATION_OF_CYTOSOLIC_CALCIUM_ION_CONCENTRATION	250	-0.55779	-1.72434	7.81547e-07	0.000100318	8.94853e-05
GOCC_DNA_PACKAGING_COMPLEX	GOCC_DNA_PACKAGING_COMPLEX	72	0.629049	2.30777	7.82215e-07	0.000100318	8.94853e-05
GOCC_PROTEIN_DNA_COMPLEX	GOCC_PROTEIN_DNA_COMPLEX	142	0.489823	2.06463	7.90995e-07	0.000100318	8.94853e-05
GOCC_CORNIFIED_ENVELOPE	GOCC_CORNIFIED_ENVELOPE	26	0.839267	2.50209	8.0482e-07	0.000100318	8.94853e-05
GOMF_GATED_CHANNEL_ACTIVITY	GOMF_GATED_CHANNEL_ACTIVITY	179	-0.594417	-1.80074	8.46902e-07	0.000103534	9.23534e-05
GOBP_VESICLE_MEDIATED_TRANSPORT_IN_SYNAPSE	GOBP_VESICLE_MEDIATED_TRANSPORT_IN_SYNAPSE	158	-0.611904	-1.83704	8.85897e-07	0.000106258	9.47831e-05
GOBP_NEUROTRANSMITTER_SECRETION	GOBP_NEUROTRANSMITTER_SECRETION	112	-0.642398	-1.88707	9.8394e-07	0.000115832	0.000103323
GOBP_DNA_REPLICATION	GOBP_DNA_REPLICATION	258	0.400272	1.7939	1.16426e-06	0.00013326	0.00011887
GOBP_REGULATION_OF_METAL_ION_TRANSPORT	GOBP_REGULATION_OF_METAL_ION_TRANSPORT	295	-0.537585	-1.67175	1.19247e-06	0.00013326	0.00011887
GOMF_IMMUNOGLOBULIN_RECEPTOR_BINDING	GOMF_IMMUNOGLOBULIN_RECEPTOR_BINDING	62	-0.733097	-2.02094	1.19487e-06	0.00013326	0.00011887
GOMF_PASSIVE_TRANSMEMBRANE_TRANSPORTER_ACTIVITY	GOMF_PASSIVE_TRANSMEMBRANE_TRANSPORTER_ACTIVITY	272	-0.53226	-1.65201	1.40137e-06	0.000153595	0.000137009
GOBP_NUCLEAR_CHROMOSOME_SEGREGATION	GOBP_NUCLEAR_CHROMOSOME_SEGREGATION	240	0.419228	1.78452	1.46002e-06	0.000157311	0.000140324
GOBP_REGULATION_OF_TRANS_SYNAPTIC_SIGNALING	GOBP_REGULATION_OF_TRANS_SYNAPTIC_SIGNALING	311	-0.533001	-1.6632	1.5313e-06	0.000162241	0.000144721
GOBP_NEUROTRANSMITTER_TRANSPORT	GOBP_NEUROTRANSMITTER_TRANSPORT	146	-0.615104	-1.84207	1.60305e-06	0.000167059	0.000149019
GOMF_POTASSIUM_CHANNEL_ACTIVITY	GOMF_POTASSIUM_CHANNEL_ACTIVITY	63	-0.724474	-2.00069	1.91781e-06	0.000196637	0.000175403
GOBP_REGULATION_OF_CELL_DIVISION	GOBP_REGULATION_OF_CELL_DIVISION	151	0.463151	1.98166	2.06328e-06	0.000208195	0.000185712
GOBP_B_CELL_MEDIATED_IMMUNITY	GOBP_B_CELL_MEDIATED_IMMUNITY	182	-0.577565	-1.75555	2.17654e-06	0.000216192	0.000192846
GOBP_REGULATION_OF_LYMPHOCYTE_ACTIVATION	GOBP_REGULATION_OF_LYMPHOCYTE_ACTIVATION	458	-0.486707	-1.53889	2.4e-06	0.00023472	0.000209374
GOMF_IRON_ION_BINDING	GOMF_IRON_ION_BINDING	112	0.523759	2.0961	2.77077e-06	0.000266719	0.000237917
GOBP_MITOTIC_NUCLEAR_DIVISION	GOBP_MITOTIC_NUCLEAR_DIVISION	275	0.391581	1.72922	2.8111e-06	0.000266719	0.000237917
GOCC_AXON	GOCC_AXON	487	-0.480409	-1.52208	3.38784e-06	0.000316097	0.000281963
GOMF_POTASSIUM_ION_TRANSMEMBRANE_TRANSPORTER_ACTIVITY	GOMF_POTASSIUM_ION_TRANSMEMBRANE_TRANSPORTER_ACTIVITY	83	-0.681706	-1.93673	3.43097e-06	0.000316097	0.000281963
GOCC_NEURON_PROJECTION_TERMINUS	GOCC_NEURON_PROJECTION_TERMINUS	91	-0.671784	-1.93497	3.65974e-06	0.000332203	0.00029633
GOCC_CATION_CHANNEL_COMPLEX	GOCC_CATION_CHANNEL_COMPLEX	112	-0.628239	-1.84547	3.71031e-06	0.000332203	0.00029633
GOBP_DIGESTION	GOBP_DIGESTION	107	-0.638481	-1.87654	4.4193e-06	0.000390187	0.000348052
GOMF_SERINE_HYDROLASE_ACTIVITY	GOMF_SERINE_HYDROLASE_ACTIVITY	144	-0.604652	-1.81202	5.13808e-06	0.000447435	0.000399118
GOBP_CALCIUM_ION_TRANSPORT	GOBP_CALCIUM_ION_TRANSPORT	301	-0.514271	-1.59883	5.81344e-06	0.000499406	0.000445476
GOBP_LYMPHOCYTE_MEDIATED_IMMUNITY	GOBP_LYMPHOCYTE_MEDIATED_IMMUNITY	294	-0.528367	-1.64271	6.36419e-06	0.000539429	0.000481178
GOBP_INSULIN_SECRETION	GOBP_INSULIN_SECRETION	161	-0.588302	-1.76662	6.60253e-06	0.000552267	0.000492629
GOBP_REGULATION_OF_INSULIN_SECRETION	GOBP_REGULATION_OF_INSULIN_SECRETION	133	-0.609653	-1.81654	6.97194e-06	0.000575592	0.000513436
GOCC_BLOOD_MICROPARTICLE	GOCC_BLOOD_MICROPARTICLE	107	-0.630471	-1.853	7.81944e-06	0.000636595	0.000567851
GOBP_DNA_GEOMETRIC_CHANGE	GOBP_DNA_GEOMETRIC_CHANGE	85	0.554691	2.13598	7.91112e-06	0.000636595	0.000567851
GOMF_MONOOXYGENASE_ACTIVITY	GOMF_MONOOXYGENASE_ACTIVITY	67	0.619291	2.21955	8.33497e-06	0.000654238	0.000583589
GOBP_REGULATION_OF_CATION_TRANSMEMBRANE_TRANSPORT	GOBP_REGULATION_OF_CATION_TRANSMEMBRANE_TRANSPORT	256	-0.527569	-1.63089	8.33621e-06	0.000654238	0.000583589
GOBP_REGULATION_OF_HEART_CONTRACTION	GOBP_REGULATION_OF_HEART_CONTRACTION	147	-0.58334	-1.74581	8.58054e-06	0.000665201	0.000593368
GOMF_VOLTAGE_GATED_CATION_CHANNEL_ACTIVITY	GOMF_VOLTAGE_GATED_CATION_CHANNEL_ACTIVITY	72	-0.687477	-1.92562	8.70264e-06	0.000666538	0.000594561
GOBP_HORMONE_BIOSYNTHETIC_PROCESS	GOBP_HORMONE_BIOSYNTHETIC_PROCESS	51	0.631556	2.2041	8.94344e-06	0.000676826	0.000603738
GOBP_REGULATED_EXOCYTOSIS	GOBP_REGULATED_EXOCYTOSIS	188	-0.560088	-1.7055	9.07353e-06	0.000677656	0.000604478
GOBP_ADENYLATE_CYCLASE_MODULATING_G_PROTEIN_COUPLED_RECEPTOR_SIGNALING_PATHWAY	GOBP_ADENYLATE_CYCLASE_MODULATING_G_PROTEIN_COUPLED_RECEPTOR_SIGNALING_PATHWAY	154	-0.588707	-1.7652	9.16759e-06	0.000677656	0.000604478
GOBP_POSITIVE_REGULATION_OF_CELL_ACTIVATION	GOBP_POSITIVE_REGULATION_OF_CELL_ACTIVATION	371	-0.50141	-1.57872	9.30457e-06	0.000679875	0.000606458
GOMF_VOLTAGE_GATED_POTASSIUM_CHANNEL_ACTIVITY	GOMF_VOLTAGE_GATED_POTASSIUM_CHANNEL_ACTIVITY	46	-0.744758	-1.96812	9.73728e-06	0.000703408	0.000627449
GOBP_EXOCYTOSIS	GOBP_EXOCYTOSIS	306	-0.517004	-1.61133	1.09316e-05	0.000780813	0.000696495
GOBP_HUMORAL_IMMUNE_RESPONSE	GOBP_HUMORAL_IMMUNE_RESPONSE	227	-0.539533	-1.65967	1.19476e-05	0.000843897	0.000752767
GOBP_REGULATION_OF_CHROMOSOME_SEGREGATION	GOBP_REGULATION_OF_CHROMOSOME_SEGREGATION	80	0.552596	2.0849	1.24191e-05	0.00086756	0.000773875
GOCC_CONDENSED_CHROMOSOME_CENTROMERIC_REGION	GOCC_CONDENSED_CHROMOSOME_CENTROMERIC_REGION	150	0.461571	1.97366	1.30922e-05	0.000904639	0.00080695
GOBP_SECOND_MESSENGER_MEDIATED_SIGNALING	GOBP_SECOND_MESSENGER_MEDIATED_SIGNALING	240	-0.535719	-1.65678	1.46897e-05	0.000999543	0.000891605
GOBP_MOLTING_CYCLE	GOBP_MOLTING_CYCLE	91	0.54735	2.13134	1.47801e-05	0.000999543	0.000891605
GOBP_POSITIVE_REGULATION_OF_B_CELL_ACTIVATION	GOBP_POSITIVE_REGULATION_OF_B_CELL_ACTIVATION	127	-0.607793	-1.80353	1.51598e-05	0.00101443	0.000904886
GOBP_CELL_RECOGNITION	GOBP_CELL_RECOGNITION	167	-0.572349	-1.72515	1.64518e-05	0.00108942	0.000971775
GOBP_REGULATION_OF_SYNAPTIC_PLASTICITY	GOBP_REGULATION_OF_SYNAPTIC_PLASTICITY	141	-0.600219	-1.79333	1.72643e-05	0.00112862	0.00100674
GOCC_DISTAL_AXON	GOCC_DISTAL_AXON	217	-0.544725	-1.67689	1.73988e-05	0.00112862	0.00100674
GOBP_REGULATION_OF_SYSTEM_PROCESS	GOBP_REGULATION_OF_SYSTEM_PROCESS	405	-0.482591	-1.52534	1.80659e-05	0.00116005	0.00103478
GOBP_REGULATION_OF_BLOOD_CIRCULATION	GOBP_REGULATION_OF_BLOOD_CIRCULATION	184	-0.555998	-1.69228	1.85091e-05	0.00117549	0.00104855
GOBP_DNA_DEPENDENT_DNA_REPLICATION	GOBP_DNA_DEPENDENT_DNA_REPLICATION	143	0.462924	1.95397	1.86762e-05	0.00117549	0.00104855
GOBP_PROTEIN_DNA_COMPLEX_ASSEMBLY	GOBP_PROTEIN_DNA_COMPLEX_ASSEMBLY	138	0.443976	1.84671	1.98143e-05	0.0012349	0.00110154
GOBP_NEUROPEPTIDE_SIGNALING_PATHWAY	GOBP_NEUROPEPTIDE_SIGNALING_PATHWAY	49	-0.728272	-1.93998	2.09649e-05	0.00129392	0.00115419
GOBP_KERATINOCYTE_PROLIFERATION	GOBP_KERATINOCYTE_PROLIFERATION	43	0.672189	2.26224	2.1333e-05	0.00130398	0.00116317
GOBP_ADAPTIVE_IMMUNE_RESPONSE_BASED_ON_SOMATIC_RECOMBINATION_OF_IMMUNE_RECEPTORS_BUILT_FROM_IMMUNOGLOBULIN_SUPERFAMILY_DOMAINS	GOBP_ADAPTIVE_IMMUNE_RESPONSE_BASED_ON_SOMATIC_RECOMBINATION_OF_IMMUNE_RECEPTORS_BUILT_FROM_IMMUNOGLOBULIN_SUPERFAMILY_DOMAINS	311	-0.506965	-1.58195	2.64001e-05	0.00159833	0.00142574
GOBP_REGULATION_OF_NEUROTRANSMITTER_LEVELS	GOBP_REGULATION_OF_NEUROTRANSMITTER_LEVELS	158	-0.578436	-1.73656	2.69696e-05	0.00161741	0.00144275
GOBP_STEROID_HORMONE_BIOSYNTHETIC_PROCESS	GOBP_STEROID_HORMONE_BIOSYNTHETIC_PROCESS	33	0.740998	2.31894	2.9779e-05	0.00176921	0.00157816
GOCC_TRANSPORTER_COMPLEX	GOCC_TRANSPORTER_COMPLEX	241	-0.523363	-1.6184	3.29979e-05	0.00194229	0.00173255
GOCC_SYNAPTIC_MEMBRANE	GOCC_SYNAPTIC_MEMBRANE	217	-0.537007	-1.65313	3.38135e-05	0.00197204	0.00175909
GOCC_PLASMA_MEMBRANE_SIGNALING_RECEPTOR_COMPLEX	GOCC_PLASMA_MEMBRANE_SIGNALING_RECEPTOR_COMPLEX	159	-0.574508	-1.7249	3.4367e-05	0.0019861	0.00177163
GOBP_IMMUNE_RESPONSE_REGULATING_SIGNALING_PATHWAY	GOBP_IMMUNE_RESPONSE_REGULATING_SIGNALING_PATHWAY	421	-0.474457	-1.49962	3.91642e-05	0.00224294	0.00200073
GOBP_PROTEIN_LOCALIZATION_TO_EXTRACELLULAR_REGION	GOBP_PROTEIN_LOCALIZATION_TO_EXTRACELLULAR_REGION	310	-0.506008	-1.57802	4.0049e-05	0.00227314	0.00202767
GOMF_ENDOPEPTIDASE_ACTIVITY	GOMF_ENDOPEPTIDASE_ACTIVITY	320	-0.498916	-1.56029	4.10193e-05	0.00230761	0.00205841
GOBP_ADENYLATE_CYCLASE_ACTIVATING_G_PROTEIN_COUPLED_RECEPTOR_SIGNALING_PATHWAY	GOBP_ADENYLATE_CYCLASE_ACTIVATING_G_PROTEIN_COUPLED_RECEPTOR_SIGNALING_PATHWAY	105	-0.628284	-1.84355	4.21521e-05	0.00235054	0.00209671
GOBP_PROTEIN_DNA_COMPLEX_SUBUNIT_ORGANIZATION	GOBP_PROTEIN_DNA_COMPLEX_SUBUNIT_ORGANIZATION	184	0.406429	1.77231	4.28361e-05	0.00236791	0.0021122
GOBP_SYNAPTIC_VESICLE_EXOCYTOSIS	GOBP_SYNAPTIC_VESICLE_EXOCYTOSIS	85	-0.649388	-1.85144	4.35397e-05	0.00238605	0.00212839
GOBP_STEROID_BIOSYNTHETIC_PROCESS	GOBP_STEROID_BIOSYNTHETIC_PROCESS	143	0.451759	1.90684	4.56658e-05	0.00248012	0.0022123
GOBP_NEGATIVE_REGULATION_OF_CELL_CYCLE_PROCESS	GOBP_NEGATIVE_REGULATION_OF_CELL_CYCLE_PROCESS	255	0.370109	1.63516	4.60365e-05	0.00248012	0.0022123
GOBP_POSITIVE_REGULATION_OF_ION_TRANSPORT	GOBP_POSITIVE_REGULATION_OF_ION_TRANSPORT	211	-0.534118	-1.63668	4.7932e-05	0.00256054	0.00228403
GOCC_CHROMOSOME_TELOMERIC_REGION	GOCC_CHROMOSOME_TELOMERIC_REGION	137	0.444261	1.83852	5.06451e-05	0.00268292	0.0023932
GOMF_STEROID_HYDROXYLASE_ACTIVITY	GOMF_STEROID_HYDROXYLASE_ACTIVITY	21	0.763715	2.24325	5.1971e-05	0.00270409	0.00241208
GOMF_HELICASE_ACTIVITY	GOMF_HELICASE_ACTIVITY	141	0.45715	1.92325	5.21422e-05	0.00270409	0.00241208
GOCC_PERIKARYON	GOCC_PERIKARYON	112	-0.598918	-1.75934	5.25555e-05	0.00270409	0.00241208
GOCC_ION_CHANNEL_COMPLEX	GOCC_ION_CHANNEL_COMPLEX	147	-0.560052	-1.67612	5.27461e-05	0.00270409	0.00241208
GOMF_GLYCOSAMINOGLYCAN_BINDING	GOMF_GLYCOSAMINOGLYCAN_BINDING	185	-0.54174	-1.64927	5.36044e-05	0.0027261	0.00243172
GOMF_VOLTAGE_GATED_CHANNEL_ACTIVITY	GOMF_VOLTAGE_GATED_CHANNEL_ACTIVITY	111	-0.608441	-1.78798	5.56898e-05	0.00280968	0.00250627
GOBP_AXONAL_TRANSPORT	GOBP_AXONAL_TRANSPORT	61	-0.679719	-1.86801	5.73084e-05	0.00286285	0.0025537
GOBP_C21_STEROID_HORMONE_METABOLIC_PROCESS	GOBP_C21_STEROID_HORMONE_METABOLIC_PROCESS	31	0.685545	2.14645	5.76443e-05	0.00286285	0.0025537
GOBP_CALCIUM_MEDIATED_SIGNALING	GOBP_CALCIUM_MEDIATED_SIGNALING	163	-0.555271	-1.67364	6.04076e-05	0.00294338	0.00262554
GOBP_POSITIVE_REGULATION_OF_PEPTIDE_SECRETION	GOBP_POSITIVE_REGULATION_OF_PEPTIDE_SECRETION	88	-0.633534	-1.82111	6.06258e-05	0.00294338	0.00262554
GOBP_REGULATION_OF_HORMONE_LEVELS	GOBP_REGULATION_OF_HORMONE_LEVELS	423	-0.474923	-1.50095	6.06549e-05	0.00294338	0.00262554
GOBP_HEART_PROCESS	GOBP_HEART_PROCESS	185	-0.539164	-1.64142	6.18176e-05	0.00297708	0.00265559
GOMF_METAL_ION_TRANSMEMBRANE_TRANSPORTER_ACTIVITY	GOMF_METAL_ION_TRANSMEMBRANE_TRANSPORTER_ACTIVITY	247	-0.518185	-1.60117	6.30548e-05	0.00301383	0.00268837
GOMF_TETRAPYRROLE_BINDING	GOMF_TETRAPYRROLE_BINDING	99	0.493824	1.9381	6.81896e-05	0.00323494	0.00288561
GOMF_SIGNALING_RECEPTOR_REGULATOR_ACTIVITY	GOMF_SIGNALING_RECEPTOR_REGULATOR_ACTIVITY	329	-0.486112	-1.52184	7.10723e-05	0.00334672	0.00298531
GOCC_AXON_CYTOPLASM	GOCC_AXON_CYTOPLASM	58	-0.679623	-1.85689	7.97002e-05	0.0037254	0.0033231
GOBP_REGULATION_OF_EXOCYTOSIS	GOBP_REGULATION_OF_EXOCYTOSIS	173	-0.548618	-1.65961	8.04865e-05	0.00373469	0.00333139
GOCC_POSTSYNAPSE	GOCC_POSTSYNAPSE	433	-0.473124	-1.49832	8.30788e-05	0.00382704	0.00341377
GOBP_CIRCULATORY_SYSTEM_PROCESS	GOBP_CIRCULATORY_SYSTEM_PROCESS	466	-0.470273	-1.4876	8.76878e-05	0.0040103	0.00357724
GOMF_HEPARIN_BINDING	GOMF_HEPARIN_BINDING	133	-0.574761	-1.71257	8.94351e-05	0.00406099	0.00362246
GOBP_REGULATION_OF_KERATINOCYTE_PROLIFERATION	GOBP_REGULATION_OF_KERATINOCYTE_PROLIFERATION	34	0.670302	2.12329	9.24818e-05	0.00416955	0.00371929
GOMF_CATION_TRANSMEMBRANE_TRANSPORTER_ACTIVITY	GOMF_CATION_TRANSMEMBRANE_TRANSPORTER_ACTIVITY	410	-0.467291	-1.47726	9.57038e-05	0.00428443	0.00382177
GOBP_B_CELL_PROLIFERATION	GOBP_B_CELL_PROLIFERATION	73	-0.641084	-1.80113	0.000103312	0.00455043	0.00405905
GOMF_INORGANIC_MOLECULAR_ENTITY_TRANSMEMBRANE_TRANSPORTER_ACTIVITY	GOMF_INORGANIC_MOLECULAR_ENTITY_TRANSMEMBRANE_TRANSPORTER_ACTIVITY	452	-0.466904	-1.47737	0.000103528	0.00455043	0.00405905
GOBP_MUSCLE_CONTRACTION	GOBP_MUSCLE_CONTRACTION	240	-0.515954	-1.59565	0.000104277	0.00455043	0.00405905
GOBP_POSITIVE_REGULATION_OF_HORMONE_SECRETION	GOBP_POSITIVE_REGULATION_OF_HORMONE_SECRETION	111	-0.598965	-1.76013	0.000104509	0.00455043	0.00405905
GOBP_AMINE_TRANSPORT	GOBP_AMINE_TRANSPORT	68	-0.65736	-1.82831	0.000108015	0.0046438	0.00414233
GOBP_REGULATION_OF_NEURONAL_SYNAPTIC_PLASTICITY	GOBP_REGULATION_OF_NEURONAL_SYNAPTIC_PLASTICITY	37	-0.750473	-1.9275	0.000108114	0.0046438	0.00414233
GOBP_DNA_PACKAGING	GOBP_DNA_PACKAGING	178	0.404671	1.79217	0.000110024	0.00469411	0.00418721
GOBP_RETROGRADE_AXONAL_TRANSPORT	GOBP_RETROGRADE_AXONAL_TRANSPORT	17	-0.862861	-1.92412	0.000116002	0.00485361	0.00432948
GOBP_POSITIVE_REGULATION_OF_SECRETION	GOBP_POSITIVE_REGULATION_OF_SECRETION	255	-0.509676	-1.57729	0.000116036	0.00485361	0.00432948
GOBP_GLUCOCORTICOID_METABOLIC_PROCESS	GOBP_GLUCOCORTICOID_METABOLIC_PROCESS	22	0.743018	2.18381	0.000116053	0.00485361	0.00432948
GOBP_NEGATIVE_REGULATION_OF_CELL_DIVISION	GOBP_NEGATIVE_REGULATION_OF_CELL_DIVISION	15	0.825809	2.24457	0.000120133	0.00499139	0.00445239
GOBP_RESPONSE_TO_FOOD	GOBP_RESPONSE_TO_FOOD	28	-0.785404	-1.92721	0.000125547	0.00516569	0.00460786
GOBP_NEGATIVE_REGULATION_OF_CELL_CYCLE_PHASE_TRANSITION	GOBP_NEGATIVE_REGULATION_OF_CELL_CYCLE_PHASE_TRANSITION	218	0.384598	1.65498	0.000126502	0.00516569	0.00460786
GOCC_DESMOSOME	GOCC_DESMOSOME	21	0.748051	2.19724	0.000126765	0.00516569	0.00460786
GOMF_PEPTIDASE_ACTIVITY	GOMF_PEPTIDASE_ACTIVITY	476	-0.457024	-1.44645	0.000128358	0.00519727	0.00463604
GOMF_LIGAND_GATED_CATION_CHANNEL_ACTIVITY	GOMF_LIGAND_GATED_CATION_CHANNEL_ACTIVITY	53	-0.687686	-1.85309	0.000144426	0.00581087	0.00518337
GOBP_BEHAVIOR	GOBP_BEHAVIOR	440	-0.456362	-1.44479	0.000160323	0.00640991	0.00571772
GOCC_KERATIN_FILAMENT	GOCC_KERATIN_FILAMENT	22	0.734397	2.15847	0.000165944	0.00659315	0.00588117
GOMF_LIGAND_GATED_ION_CHANNEL_ACTIVITY	GOMF_LIGAND_GATED_ION_CHANNEL_ACTIVITY	61	-0.660389	-1.81489	0.000167272	0.00660465	0.00589143
GOBP_MICROTUBULE_CYTOSKELETON_ORGANIZATION_INVOLVED_IN_MITOSIS	GOBP_MICROTUBULE_CYTOSKELETON_ORGANIZATION_INVOLVED_IN_MITOSIS	147	0.43044	1.81774	0.000169874	0.00666599	0.00594615
GOBP_METENCEPHALON_DEVELOPMENT	GOBP_METENCEPHALON_DEVELOPMENT	91	-0.620497	-1.78724	0.000172322	0.00672055	0.00599482
GOMF_ATP_DEPENDENT_ACTIVITY_ACTING_ON_DNA	GOMF_ATP_DEPENDENT_ACTIVITY_ACTING_ON_DNA	93	0.507357	1.98206	0.000174707	0.00677203	0.00604074
GOBP_CARDIAC_CONDUCTION	GOBP_CARDIAC_CONDUCTION	71	-0.643553	-1.80061	0.00017652	0.00680084	0.00606643
GOBP_TELOMERE_ORGANIZATION	GOBP_TELOMERE_ORGANIZATION	135	0.439024	1.84526	0.000191946	0.00735061	0.00655684
GOBP_REGULATION_OF_CHROMOSOME_SEPARATION	GOBP_REGULATION_OF_CHROMOSOME_SEPARATION	66	0.534163	1.90408	0.000207876	0.00791296	0.00705846
GOBP_CALCIUM_ION_TRANSPORT_INTO_CYTOSOL	GOBP_CALCIUM_ION_TRANSPORT_INTO_CYTOSOL	118	-0.587276	-1.73772	0.000220307	0.00833627	0.00743606
GOCC_TRANSPORT_VESICLE	GOCC_TRANSPORT_VESICLE	347	-0.467963	-1.46875	0.000236575	0.00885588	0.00789956
GOBP_REGULATION_OF_CHROMOSOME_ORGANIZATION	GOBP_REGULATION_OF_CHROMOSOME_ORGANIZATION	201	0.382434	1.66531	0.000237147	0.00885588	0.00789956
GOBP_REGULATION_OF_TRANSPORTER_ACTIVITY	GOBP_REGULATION_OF_TRANSPORTER_ACTIVITY	212	-0.51429	-1.57589	0.000238219	0.00885588	0.00789956
GOBP_ANTEROGRADE_AXONAL_TRANSPORT	GOBP_ANTEROGRADE_AXONAL_TRANSPORT	46	-0.697444	-1.84309	0.000246077	0.00898796	0.00801738
GOBP_REGULATION_OF_PROTEIN_SECRETION	GOBP_REGULATION_OF_PROTEIN_SECRETION	222	-0.510457	-1.57083	0.000247397	0.00898796	0.00801738
GOBP_CYTOSOLIC_CALCIUM_ION_TRANSPORT	GOBP_CYTOSOLIC_CALCIUM_ION_TRANSPORT	136	-0.563863	-1.68288	0.000247963	0.00898796	0.00801738
GOMF_G_PROTEIN_COUPLED_RECEPTOR_BINDING	GOMF_G_PROTEIN_COUPLED_RECEPTOR_BINDING	213	-0.513072	-1.57219	0.000248166	0.00898796	0.00801738
GOCC_SYNAPTIC_VESICLE_MEMBRANE	GOCC_SYNAPTIC_VESICLE_MEMBRANE	76	-0.623844	-1.76136	0.000248841	0.00898796	0.00801738
GOCC_EXOCYTIC_VESICLE	GOCC_EXOCYTIC_VESICLE	173	-0.532607	-1.61117	0.00027215	0.00972983	0.00867913
GOBP_MESODERM_MORPHOGENESIS	GOBP_MESODERM_MORPHOGENESIS	58	0.553537	1.9506	0.000273844	0.00972983	0.00867913
GOBP_DEVELOPMENTAL_MATURATION	GOBP_DEVELOPMENTAL_MATURATION	231	-0.499367	-1.53907	0.000273972	0.00972983	0.00867913
GOCC_RECEPTOR_COMPLEX	GOCC_RECEPTOR_COMPLEX	308	-0.475142	-1.48146	0.000302714	0.0106908	0.00953637
GOBP_REGULATION_OF_MITOTIC_CELL_CYCLE_PHASE_TRANSITION	GOBP_REGULATION_OF_MITOTIC_CELL_CYCLE_PHASE_TRANSITION	273	0.344625	1.5104	0.000311389	0.0109365	0.00975547
GOMF_DNA_HELICASE_ACTIVITY	GOMF_DNA_HELICASE_ACTIVITY	66	0.523367	1.86559	0.000327729	0.0114471	0.010211
GOBP_ACTION_POTENTIAL	GOBP_ACTION_POTENTIAL	96	-0.596234	-1.72693	0.000333086	0.0115437	0.0102971
GOBP_POSITIVE_REGULATION_OF_TRANSMEMBRANE_TRANSPORT	GOBP_POSITIVE_REGULATION_OF_TRANSMEMBRANE_TRANSPORT	171	-0.53452	-1.61463	0.000335121	0.0115437	0.0102971
GOBP_RESPONSE_TO_EXTRACELLULAR_STIMULUS	GOBP_RESPONSE_TO_EXTRACELLULAR_STIMULUS	408	-0.454447	-1.43669	0.000335942	0.0115437	0.0102971
GOBP_AXO_DENDRITIC_TRANSPORT	GOBP_AXO_DENDRITIC_TRANSPORT	72	-0.633121	-1.77336	0.000344113	0.011698	0.0104348
GOBP_REGULATION_OF_HEART_RATE	GOBP_REGULATION_OF_HEART_RATE	72	-0.632931	-1.77283	0.000344113	0.011698	0.0104348
GOBP_MUSCLE_SYSTEM_PROCESS	GOBP_MUSCLE_SYSTEM_PROCESS	312	-0.474377	-1.48072	0.000347871	0.0117629	0.0104926
GOBP_REGULATION_OF_CALCIUM_ION_TRANSPORT_INTO_CYTOSOL	GOBP_REGULATION_OF_CALCIUM_ION_TRANSPORT_INTO_CYTOSOL	78	-0.610893	-1.7223	0.000361647	0.012164	0.0108504
GOBP_CHROMATIN_ASSEMBLY_OR_DISASSEMBLY	GOBP_CHROMATIN_ASSEMBLY_OR_DISASSEMBLY	168	0.382271	1.66389	0.000370256	0.012388	0.0110502
GOBP_MITOTIC_SPINDLE_ORGANIZATION	GOBP_MITOTIC_SPINDLE_ORGANIZATION	121	0.439962	1.77073	0.000373319	0.0124251	0.0110833
GOBP_SKIN_EPIDERMIS_DEVELOPMENT	GOBP_SKIN_EPIDERMIS_DEVELOPMENT	80	0.483151	1.82288	0.00040732	0.0134861	0.0120298
GOBP_NUCLEOSOME_ASSEMBLY	GOBP_NUCLEOSOME_ASSEMBLY	68	0.537475	1.92721	0.000410276	0.0135136	0.0120543
GOBP_MULTICELLULAR_ORGANISMAL_SIGNALING	GOBP_MULTICELLULAR_ORGANISMAL_SIGNALING	104	-0.592632	-1.73832	0.000417636	0.0136851	0.0122073
GOBP_CELL_KILLING	GOBP_CELL_KILLING	129	-0.558505	-1.66542	0.000429172	0.013991	0.0124802
GOBP_PROTEIN_CONTAINING_COMPLEX_REMODELING	GOBP_PROTEIN_CONTAINING_COMPLEX_REMODELING	27	-0.76617	-1.8691	0.000436549	0.0141589	0.0126299
GOBP_POSITIVE_REGULATION_OF_CELL_DIVISION	GOBP_POSITIVE_REGULATION_OF_CELL_DIVISION	68	0.534684	1.9172	0.000447915	0.0144538	0.012893
GOCC_CONDENSED_CHROMOSOME	GOCC_CONDENSED_CHROMOSOME	221	0.36752	1.5689	0.000453182	0.0145499	0.0129787
GOBP_FORMATION_OF_PRIMARY_GERM_LAYER	GOBP_FORMATION_OF_PRIMARY_GERM_LAYER	102	0.463593	1.81217	0.000468185	0.014956	0.013341
GOBP_CHEMICAL_SYNAPTIC_TRANSMISSION_POSTSYNAPTIC	GOBP_CHEMICAL_SYNAPTIC_TRANSMISSION_POSTSYNAPTIC	58	-0.648986	-1.77319	0.000473464	0.0150437	0.0134192
GOCC_POSTSYNAPTIC_MEMBRANE	GOCC_POSTSYNAPTIC_MEMBRANE	146	-0.539267	-1.61496	0.000475662	0.0150437	0.0134192
GOBP_PRESYNAPTIC_MODULATION_OF_CHEMICAL_SYNAPTIC_TRANSMISSION	GOBP_PRESYNAPTIC_MODULATION_OF_CHEMICAL_SYNAPTIC_TRANSMISSION	11	-0.881206	-1.79499	0.000500225	0.0157422	0.0140423
GOBP_REGULATION_OF_POSTSYNAPTIC_MEMBRANE_POTENTIAL	GOBP_REGULATION_OF_POSTSYNAPTIC_MEMBRANE_POTENTIAL	64	-0.630204	-1.74136	0.000526736	0.0164758	0.0146966
GOBP_REGULATION_OF_NEUROTRANSMITTER_TRANSPORT	GOBP_REGULATION_OF_NEUROTRANSMITTER_TRANSPORT	76	-0.607521	-1.71527	0.000531561	0.0164758	0.0146966
GOBP_NEGATIVE_REGULATION_OF_MITOTIC_CELL_CYCLE_PHASE_TRANSITION	GOBP_NEGATIVE_REGULATION_OF_MITOTIC_CELL_CYCLE_PHASE_TRANSITION	155	0.40067	1.73198	0.000532475	0.0164758	0.0146966
GOBP_CELL_CELL_JUNCTION_ORGANIZATION	GOBP_CELL_CELL_JUNCTION_ORGANIZATION	180	0.378755	1.68464	0.000533902	0.0164758	0.0146966
GOCC_POTASSIUM_CHANNEL_COMPLEX	GOCC_POTASSIUM_CHANNEL_COMPLEX	49	-0.675935	-1.80056	0.000559059	0.0171688	0.0153148
GOBP_PROTEIN_LIPID_COMPLEX_SUBUNIT_ORGANIZATION	GOBP_PROTEIN_LIPID_COMPLEX_SUBUNIT_ORGANIZATION	39	-0.704557	-1.82961	0.000616105	0.0188297	0.0167963
GOBP_PHAGOCYTOSIS	GOBP_PHAGOCYTOSIS	266	-0.485922	-1.50474	0.000632764	0.0192463	0.017168
GOBP_REGULATION_OF_CALCIUM_ION_TRANSPORT	GOBP_REGULATION_OF_CALCIUM_ION_TRANSPORT	189	-0.514363	-1.56621	0.000645974	0.0195546	0.0174429
GOBP_CELL_CYCLE_CHECKPOINT_SIGNALING	GOBP_CELL_CYCLE_CHECKPOINT_SIGNALING	158	0.389822	1.68725	0.000653996	0.0197036	0.0175758
GOBP_HINDBRAIN_DEVELOPMENT	GOBP_HINDBRAIN_DEVELOPMENT	124	-0.561728	-1.66457	0.000659822	0.0197853	0.0176488
GOBP_DEFENSE_RESPONSE_TO_BACTERIUM	GOBP_DEFENSE_RESPONSE_TO_BACTERIUM	234	-0.498224	-1.53663	0.000672323	0.0200655	0.0178987
GOBP_NOTOCHORD_DEVELOPMENT	GOBP_NOTOCHORD_DEVELOPMENT	14	0.841824	2.23077	0.000722827	0.021472	0.0191533
GOBP_EXOCYTIC_PROCESS	GOBP_EXOCYTIC_PROCESS	66	-0.629501	-1.74462	0.000747863	0.0221124	0.0197245
GOBP_REGULATION_OF_STEM_CELL_DIFFERENTIATION	GOBP_REGULATION_OF_STEM_CELL_DIFFERENTIATION	51	0.548793	1.91526	0.000771144	0.0226952	0.0202444
GOBP_SYNAPTIC_VESICLE_LOCALIZATION	GOBP_SYNAPTIC_VESICLE_LOCALIZATION	49	-0.667987	-1.77939	0.000788228	0.0230911	0.0205976
GOBP_MONOAMINE_TRANSPORT	GOBP_MONOAMINE_TRANSPORT	52	-0.65654	-1.76104	0.000798435	0.0232828	0.0207686
GOBP_MITOTIC_SPINDLE_ASSEMBLY	GOBP_MITOTIC_SPINDLE_ASSEMBLY	69	0.530651	1.91865	0.000819144	0.0237776	0.0212099
GOBP_METAPHASE_ANAPHASE_TRANSITION_OF_CELL_CYCLE	GOBP_METAPHASE_ANAPHASE_TRANSITION_OF_CELL_CYCLE	61	0.531452	1.88437	0.000847397	0.0244677	0.0218255
GOBP_BRANCHING_INVOLVED_IN_SALIVARY_GLAND_MORPHOGENESIS	GOBP_BRANCHING_INVOLVED_IN_SALIVARY_GLAND_MORPHOGENESIS	20	0.68391	2.01603	0.000854306	0.0244677	0.0218255
GOBP_REGULATION_OF_POTASSIUM_ION_TRANSPORT	GOBP_REGULATION_OF_POTASSIUM_ION_TRANSPORT	70	-0.623076	-1.73771	0.000854464	0.0244677	0.0218255
GOBP_NEGATIVE_REGULATION_OF_AMINE_TRANSPORT	GOBP_NEGATIVE_REGULATION_OF_AMINE_TRANSPORT	20	-0.779689	-1.79754	0.000870385	0.0248118	0.0221325
GOCC_TERMINAL_BOUTON	GOCC_TERMINAL_BOUTON	35	-0.703994	-1.7999	0.00087889	0.0249424	0.022249
GOBP_NEURON_FATE_SPECIFICATION	GOBP_NEURON_FATE_SPECIFICATION	15	-0.825964	-1.80608	0.000948647	0.0268024	0.0239081
GOBP_MITOTIC_METAPHASE_PLATE_CONGRESSION	GOBP_MITOTIC_METAPHASE_PLATE_CONGRESSION	52	0.539823	1.89176	0.000971763	0.0273341	0.0243823
GOBP_CATECHOLAMINE_SECRETION	GOBP_CATECHOLAMINE_SECRETION	34	-0.709998	-1.8113	0.000978609	0.0274054	0.0244459
GOBP_LOW_DENSITY_LIPOPROTEIN_PARTICLE_REMODELING	GOBP_LOW_DENSITY_LIPOPROTEIN_PARTICLE_REMODELING	13	-0.843137	-1.77484	0.000995348	0.0277519	0.024755
GOBP_MEMBRANE_INVAGINATION	GOBP_MEMBRANE_INVAGINATION	121	-0.544705	-1.61456	0.00100492	0.0278963	0.0248839
GOCC_PRESYNAPTIC_MEMBRANE	GOCC_PRESYNAPTIC_MEMBRANE	86	-0.587076	-1.67703	0.00108455	0.0299759	0.0267389
GOBP_POSITIVE_REGULATION_OF_INSULIN_SECRETION	GOBP_POSITIVE_REGULATION_OF_INSULIN_SECRETION	64	-0.614111	-1.69689	0.00111252	0.0306159	0.0273098
GOCC_DENDRITIC_TREE	GOCC_DENDRITIC_TREE	453	-0.441654	-1.39758	0.00115398	0.0316199	0.0282054
GOBP_MITOTIC_CELL_CYCLE_CHECKPOINT_SIGNALING	GOBP_MITOTIC_CELL_CYCLE_CHECKPOINT_SIGNALING	122	0.425065	1.71745	0.00116734	0.0318489	0.0284096
GOBP_NEUROMUSCULAR_SYNAPTIC_TRANSMISSION	GOBP_NEUROMUSCULAR_SYNAPTIC_TRANSMISSION	16	-0.827784	-1.82628	0.00118575	0.0322128	0.0287342
GOBP_POSITIVE_REGULATION_OF_ION_TRANSMEMBRANE_TRANSPORT	GOBP_POSITIVE_REGULATION_OF_ION_TRANSMEMBRANE_TRANSPORT	129	-0.543766	-1.62147	0.00119873	0.0324268	0.0289251
GOCC_SPINDLE_POLE	GOCC_SPINDLE_POLE	158	0.377884	1.63558	0.00120859	0.0325552	0.0290396
GOBP_VASCULAR_PROCESS_IN_CIRCULATORY_SYSTEM	GOBP_VASCULAR_PROCESS_IN_CIRCULATORY_SYSTEM	219	-0.482027	-1.4839	0.00128359	0.0344295	0.0307115
GOCC_NEURON_PROJECTION_CYTOPLASM	GOCC_NEURON_PROJECTION_CYTOPLASM	80	-0.593514	-1.67769	0.00131466	0.0351148	0.0313229
GOBP_NEGATIVE_REGULATION_OF_MITOTIC_CELL_CYCLE	GOBP_NEGATIVE_REGULATION_OF_MITOTIC_CELL_CYCLE	197	0.350885	1.55234	0.00135242	0.035959	0.0320759
GOMF_CADHERIN_BINDING_INVOLVED_IN_CELL_CELL_ADHESION	GOMF_CADHERIN_BINDING_INVOLVED_IN_CELL_CELL_ADHESION	18	0.70906	2.02296	0.00135758	0.035959	0.0320759
GOBP_NUCLEOSOME_ORGANIZATION	GOBP_NUCLEOSOME_ORGANIZATION	113	0.437386	1.75028	0.00139565	0.0368138	0.0328384
GOBP_POSITIVE_REGULATION_OF_EPITHELIAL_CELL_MIGRATION	GOBP_POSITIVE_REGULATION_OF_EPITHELIAL_CELL_MIGRATION	149	0.367871	1.56916	0.00140751	0.0369734	0.0329807
GOBP_IMMUNOGLOBULIN_PRODUCTION	GOBP_IMMUNOGLOBULIN_PRODUCTION	169	-0.507349	-1.53008	0.00143622	0.0375723	0.0335149
GOCC_ADHERENS_JUNCTION	GOCC_ADHERENS_JUNCTION	155	0.379873	1.64209	0.00145784	0.0379814	0.0338799
GOCC_APICAL_JUNCTION_COMPLEX	GOCC_APICAL_JUNCTION_COMPLEX	131	0.395779	1.64512	0.00149775	0.0387971	0.0346075
GOBP_REGULATION_OF_PLASMA_LIPOPROTEIN_PARTICLE_LEVELS	GOBP_REGULATION_OF_PLASMA_LIPOPROTEIN_PARTICLE_LEVELS	64	-0.608459	-1.68127	0.00150135	0.0387971	0.0346075
GOBP_CELL_CYCLE_G1_S_PHASE_TRANSITION	GOBP_CELL_CYCLE_G1_S_PHASE_TRANSITION	208	0.334657	1.46817	0.00154902	0.0398669	0.0355618
GOBP_SIGNAL_TRANSDUCTION_IN_RESPONSE_TO_DNA_DAMAGE	GOBP_SIGNAL_TRANSDUCTION_IN_RESPONSE_TO_DNA_DAMAGE	164	0.36061	1.56144	0.00164512	0.0421049	0.0375581
GOBP_MEMBRANE_DEPOLARIZATION_DURING_ACTION_POTENTIAL	GOBP_MEMBRANE_DEPOLARIZATION_DURING_ACTION_POTENTIAL	22	-0.765235	-1.80251	0.00164922	0.0421049	0.0375581
GOBP_SEQUESTERING_OF_CALCIUM_ION	GOBP_SEQUESTERING_OF_CALCIUM_ION	101	-0.562709	-1.64311	0.00169452	0.0430881	0.0384352
GOBP_PRESYNAPTIC_ENDOCYTOSIS	GOBP_PRESYNAPTIC_ENDOCYTOSIS	53	-0.635166	-1.71156	0.00170865	0.0432744	0.0386014
GOBP_C21_STEROID_HORMONE_BIOSYNTHETIC_PROCESS	GOBP_C21_STEROID_HORMONE_BIOSYNTHETIC_PROCESS	18	0.693365	1.97819	0.00176189	0.0444459	0.0396463
GOMF_SULFUR_COMPOUND_BINDING	GOMF_SULFUR_COMPOUND_BINDING	216	-0.485797	-1.49383	0.00177984	0.0447211	0.0398918
GOBP_METAPHASE_PLATE_CONGRESSION	GOBP_METAPHASE_PLATE_CONGRESSION	64	0.503482	1.79459	0.00182154	0.0455888	0.0406658
GOBP_POSITIVE_REGULATION_OF_NEUROTRANSMITTER_SECRETION	GOBP_POSITIVE_REGULATION_OF_NEUROTRANSMITTER_SECRETION	13	-0.827913	-1.74279	0.00183722	0.0458008	0.0408549
GOBP_REGULATION_OF_VESICLE_MEDIATED_TRANSPORT	GOBP_REGULATION_OF_VESICLE_MEDIATED_TRANSPORT	463	-0.431262	-1.36417	0.00191115	0.0474578	0.042333
GOMF_NEUROPEPTIDE_HORMONE_ACTIVITY	GOMF_NEUROPEPTIDE_HORMONE_ACTIVITY	17	-0.811672	-1.80997	0.00191944	0.0474781	0.0423511
GOMF_CCR_CHEMOKINE_RECEPTOR_BINDING	GOMF_CCR_CHEMOKINE_RECEPTOR_BINDING	31	-0.701468	-1.74629	0.00194027	0.0478073	0.0426447
GOBP_CORTICOSTEROID_HORMONE_SECRETION	GOBP_CORTICOSTEROID_HORMONE_SECRETION	15	-0.805671	-1.7617	0.00196	0.0481069	0.042912
GOBP_CYTOKINESIS	GOBP_CYTOKINESIS	146	0.372553	1.56712	0.00198162	0.0484506	0.0432186
GOBP_SYNAPTIC_VESICLE_MEMBRANE_ORGANIZATION	GOBP_SYNAPTIC_VESICLE_MEMBRANE_ORGANIZATION	23	-0.748684	-1.76434	0.00203779	0.0496331	0.0442734
GOBP_CELLULAR_AMINO_ACID_CATABOLIC_PROCESS	GOBP_CELLULAR_AMINO_ACID_CATABOLIC_PROCESS	88	-0.571396	-1.64249	0.00205087	0.0497609	0.0443874
GOBP_SPINDLE_ORGANIZATION	GOBP_SPINDLE_ORGANIZATION	180	0.355128	1.57955	0.00206642	0.0499476	0.0445539
GOCC_SARCOPLASMIC_RETICULUM_MEMBRANE	GOCC_SARCOPLASMIC_RETICULUM_MEMBRANE	26	-0.748826	-1.82292	0.00209393	0.0504145	0.0449704
GOBP_PARAXIAL_MESODERM_DEVELOPMENT	GOBP_PARAXIAL_MESODERM_DEVELOPMENT	14	0.815589	2.16125	0.0021016	0.0504145	0.0449704
GOBP_REGULATION_OF_B_CELL_PROLIFERATION	GOBP_REGULATION_OF_B_CELL_PROLIFERATION	55	-0.622172	-1.68185	0.00211761	0.050463	0.0450137
GOBP_REGULATION_OF_GLUCAGON_SECRETION	GOBP_REGULATION_OF_GLUCAGON_SECRETION	10	-0.850772	-1.69456	0.00211949	0.050463	0.0450137
GOBP_MEMBRANE_REPOLARIZATION	GOBP_MEMBRANE_REPOLARIZATION	35	-0.684913	-1.75112	0.002159	0.0512119	0.0456816
GOBP_REGULATION_OF_CYTOKINESIS	GOBP_REGULATION_OF_CYTOKINESIS	70	0.472311	1.71785	0.00218891	0.0517281	0.0461422
GOCC_OUTER_KINETOCHORE	GOCC_OUTER_KINETOCHORE	11	0.803624	2.00139	0.0023182	0.0544886	0.0486045
GOBP_SYNAPTIC_VESICLE_RECYCLING	GOBP_SYNAPTIC_VESICLE_RECYCLING	63	-0.610601	-1.68622	0.00232286	0.0544886	0.0486045
GOBP_VESICLE_FUSION_TO_PLASMA_MEMBRANE	GOBP_VESICLE_FUSION_TO_PLASMA_MEMBRANE	19	-0.784313	-1.79183	0.00234874	0.0548931	0.0489654
GOBP_PHARYNGEAL_ARCH_ARTERY_MORPHOGENESIS	GOBP_PHARYNGEAL_ARCH_ARTERY_MORPHOGENESIS	10	0.821431	1.98757	0.00236146	0.0549882	0.0490502
GOMF_SNARE_BINDING	GOMF_SNARE_BINDING	96	-0.557772	-1.61553	0.00241535	0.0560379	0.0499866
