# Supplementary material for: Characterization of neuroendocrine regulation- and metabolism-associated molecular features and prognostic indicators with aid to clinical chemotherapy and immunotherapy of patients with pancreatic cancer
Source: Front Endocrinol (Lausanne). 2023 Jan 20;13:1078424. doi: 10.3389/fendo.2022.1078424 (PMC9895410; doi:10.3389/fendo.2022.1078424)
Supplement: Supplementary Table 3 — Three genes in the model were associated with the sensitivity of 78 drugs based on the relevant data from CellMiner database. [file Table_3.xlsx]

## Sheet: Sheet1
Gene	Drug	cor	pvalue
IL18	Pipamperone	-0.50902	3.28e-05
IL18	Bortezomib	-0.50879	3.31e-05
VEGFA	Abiraterone	0.462482	0.000199
IL18	Actinomycin D	-0.449	0.00032
IL18	Estramustine	-0.44071	0.000425
IL18	Vemurafenib	-0.43937	0.000444
VEGFA	Zoledronate	0.416882	0.000921
VEGFA	Fludarabine	-0.40823	0.001204
GSK3B	brigatinib	-0.40581	0.001296
IL18	Vinblastine	-0.40243	0.001435
IL18	Raloxifene	-0.39626	0.001723
IL18	Arsenic trioxide	-0.39484	0.001796
IL18	Lomustine	-0.38937	0.002105
IL18	Carfilzomib	-0.38795	0.002193
IL18	Carmustine	-0.38226	0.002578
GSK3B	Oxaliplatin	-0.38063	0.002699
IL18	Depsipeptide	-0.38014	0.002736
VEGFA	Cytarabine	-0.37816	0.002891
IL18	Ixazomib citrate	-0.37755	0.00294
IL18	Sulfatinib	-0.37323	0.003312
IL18	Paclitaxel	-0.36843	0.003774
VEGFA	Cladribine	-0.36301	0.004363
IL18	VINORELBINE	-0.36048	0.004664
IL18	Mithramycin	-0.35909	0.004838
VEGFA	Vorinostat	-0.35873	0.004884
IL18	Dabrafenib	-0.35417	0.005498
IL18	Homoharringtonine	-0.34985	0.006142
VEGFA	Digoxin	-0.34542	0.00687
IL18	Vincristine	-0.34196	0.00749
VEGFA	Lenvatinib	0.337787	0.008302
VEGFA	DECITABINE	-0.33699	0.008466
VEGFA	6-THIOGUANINE	-0.33168	0.009629
VEGFA	Nelarabine	-0.3313	0.009718
IL18	Vinorelbine	-0.32859	0.010368
GSK3B	Valrubicin	-0.32601	0.011022
IL18	Doxorubicin	-0.32374	0.011626
IL18	ETHINYL ESTRADIOL	-0.32173	0.012184
IL18	ARSENIC TRIOXIDE	-0.32156	0.012235
VEGFA	Nitrogen mustard	-0.31622	0.013839
IL18	Irofulven	0.314947	0.014247
IL18	Epirubicin	-0.31426	0.01447
VEGFA	Cabozantinib	0.312796	0.01496
VEGFA	Simvastatin	0.311742	0.015321
VEGFA	Cyclophosphamide	-0.3107	0.015686
IL18	Teniposide	-0.30842	0.016508
VEGFA	Dexamethasone Decadron	-0.30532	0.017681
IL18	Tamoxifen	-0.3051	0.017768
GSK3B	Teniposide	-0.30476	0.017905
VEGFA	Dexrazoxane	-0.30255	0.018794
IL18	Tegafur	-0.2965	0.021426
IL18	Crizotinib	-0.29621	0.021564
VEGFA	METHOTREXATE	-0.29614	0.021592
GSK3B	PF-06463922	-0.29017	0.024514
IL18	Afatinib	0.288715	0.025272
IL18	Ixabepilone	-0.28268	0.028638
IL18	Encorafenib	-0.28266	0.028649
VEGFA	Melphalan	-0.28151	0.029331
VEGFA	Gefitinib	-0.2814	0.029399
GSK3B	Epirubicin	-0.28131	0.029453
IL18	Dacomitinib	0.281147	0.029552
GSK3B	BMN-673	-0.28088	0.029715
IL18	Abiraterone	-0.27842	0.031236
GSK3B	Imatinib	-0.27808	0.031451
GSK3B	Mitoxantrone	-0.27789	0.031574
VEGFA	6-MERCAPTOPURINE	-0.27559	0.033065
IL18	Erlotinib	0.273074	0.03477
IL18	Etoposide	-0.27196	0.03555
GSK3B	Palbociclib	-0.27187	0.035611
IL18	Nilotinib	-0.27088	0.036315
GSK3B	Doxorubicin	-0.27055	0.036552
VEGFA	Pipobroman	-0.26916	0.037562
IL18	Eribulin mesilate	-0.26744	0.038847
GSK3B	LDK-378	-0.26698	0.039201
VEGFA	Panobinostat	-0.26309	0.042264
GSK3B	gilteritinib	-0.2627	0.04258
GSK3B	Daunorubicin	-0.2596	0.045173
GSK3B	Vinorelbine	-0.25907	0.045633
VEGFA	Belinostat	-0.25434	0.049873
