# Supplementary material for: Characterization of neuroendocrine regulation- and metabolism-associated molecular features and prognostic indicators with aid to clinical chemotherapy and immunotherapy of patients with pancreatic cancer
Source: Front Endocrinol (Lausanne). 2023 Jan 20;13:1078424. doi: 10.3389/fendo.2022.1078424 (PMC9895410; doi:10.3389/fendo.2022.1078424)
Supplement: Supplementary file 8 [file Table_4.xlsx]

## Sheet: 18
Samples	18 CT mean	GAPDH CT mean	▲CT	▲▲CT	▲▲CT	2-▲▲CT
Calibrator	19.08	11.69	7.39	0	0	1
H6C7-1	19.08	11.69	7.39	0	0	1
H6C7-2	19.16	12.05	7.11	-0.28	-0.28	1.21419
H6C7-3	19.02	11.88	7.14	-0.25	-0.25	1.18921
BxPC3-1	17.95	12.11	5.84	-1.55	-1.55	2.92817
BxPC3-2	17.94	12.3	5.64	-1.75	-1.75	3.36359
BxPC3-3	17.95	12.38	5.57	-1.82	-1.82	3.53081
CFP-1	17.61	11.78	5.83	-1.56	-1.56	2.94854
CFP-2	18.01	11.97	6.04	-1.35	-1.35	2.54912
CFP-3	17.85	11.73	6.12	-1.27	-1.27	2.41162
PANC1-1	18.53	12.27	6.26	-1.13	-1.13	2.18859
PANC1-2	18.65	12.24	6.41	-0.98	-0.98	1.97247
PANC1-3	18.77	12.18	6.59	-0.8	-0.8	1.7411

## Sheet: 3B
Samples	3B CT mean	GAPDH CT mean	▲CT	▲▲CT	▲▲CT	2-▲▲CT
Calibrator	19.44	11.69	7.75	0	0	1
H6C7-1	19.44	11.69	7.75	0	0	1
H6C7-2	19.39	12.05	7.34	-0.41	-0.41	1.32869
H6C7-3	19.43	11.88	7.55	-0.2	-0.2	1.1487
BxPC3-1	19.1	12.11	6.99	-0.76	-0.76	1.69349
BxPC3-2	19.03	12.3	6.73	-1.02	-1.02	2.02792
BxPC3-3	19.09	12.38	6.71	-1.04	-1.04	2.05623
CFP-1	18.79	11.78	7.01	-0.74	-0.74	1.67018
CFP-2	18.73	11.97	6.76	-0.99	-0.99	1.98618
CFP-3	18.76	11.73	7.03	-0.72	-0.72	1.64718
PANC1-1	19.83	12.27	7.56	-0.19	-0.19	1.14076
PANC1-2	19.77	12.24	7.53	-0.22	-0.22	1.16473
PANC1-3	19.8	12.18	7.62	-0.13	-0.13	1.09429

## Sheet: V 
Samples	3B CT mean	GAPDH CT mean	▲CT	▲▲CT	▲▲CT	2-▲▲CT
Calibrator	21.26	11.69	9.57	0	0	1
H6C7-1	21.26	11.69	9.57	0	0	1
H6C7-2	21.08	12.05	9.03	-0.54	-0.54	1.45397
H6C7-3	21.22	11.88	9.34	-0.23	-0.23	1.17283
BxPC3-1	19.62	12.11	7.51	-2.06	-2.06	4.16986
BxPC3-2	19.47	12.3	7.17	-2.4	-2.4	5.27803
BxPC3-3	19.71	12.38	7.33	-2.24	-2.24	4.72397
CFP-1	20.7	11.78	8.92	-0.65	-0.65	1.56917
CFP-2	20.68	11.97	8.71	-0.86	-0.86	1.81504
CFP-3	20.56	11.73	8.83	-0.74	-0.74	1.67018
PANC1-1	20.61	12.27	8.34	-1.23	-1.23	2.34567
PANC1-2	20.65	12.24	8.41	-1.16	-1.16	2.23457
PANC1-3	20.68	12.18	8.5	-1.07	-1.07	2.09943
